# Supplementary material for: Ultra high performance liquid chromatography–high resolution mass spectrometry plasma lipidomics can distinguish between canine breeds despite uncontrolled environmental variability and non-standardized diets
Source: Metabolomics. 2017 Jan 5;13(2):15. doi: 10.1007/s11306-016-1152-0 (PMC5216087; doi:10.1007/s11306-016-1152-0)
Supplement: Supplementary file 1 — Supplementary material 1 (XLSX 1470 KB) [file 11306_2016_1152_MOESM1_ESM.xlsx]

## Sheet: Supplemental data 1
Dog's Name	Breed	Age	Weight kg	Body condition score	Sex	Gender status	Current diet
Ada	Beagle	12	12.9	3	F	Entire	Fresh meat. Occassionally dry dog food.
Cruise	Beagle	20	12.2	2	M	Entire	Enduro Plus (dry) - 4 nights per week Raw meat (lamb chops, mince) other nights
Elizabeth	Beagle	69	19.6	4.5	F	Entire	Bonnie Adult (dry) bones 1 x weekly
Flash	Beagle	17	33.4	3	M	Entire	Enduro Plus (dry) - 4 nights per week Raw meat (lamb chops, mince) other nights
Hugo	Beagle	48	15.6	2.5	M	Entire	Enduro Plus (dry) - 4 nights per week Raw meat (lamb chops, mince) other nights
Isabella	Beagle	48	18	4	F	Entire	Bonnie Adult (dry) bones 1 x weekly
Leah	Beagle	72	11.8	3	F	Neutered	1/4 can Pal + Pal Meaty Bites (dry)
Mira	Beagle	36	13.6	3.5	F	Entire	Enduro Plus (dry) - 4 nights per week Raw meat (lamb chops, mince) other nights
Mister	Beagle	84	13.2	2.5	M	Entire	Fresh meat. Occassionally dry dog food.
Smudge	Beagle	72	12.8	3	F	Entire	Fresh meat. Occassionally dry dog food.
Soda	Beagle	54	13.6	3	F	Entire	Fresh meat. Occassionally dry dog food.
Ziggy	Beagle	20	12.2	2	F	Entire	Enduro Plus (dry) - 4 nights per week Raw meat (lamb chops, mince) other nights
Jake	Chihuahua (long)	12	3.4	3.5	M	Entire	Raw chicken mince, cooked white rice, cooked vegies, kibble (always a brand with no colouring, currently WoofBix)
Jinx	Chihuahua (long)	72	2.2	3.5	M	Entire	Raw chicken mince, cooked white rice, cooked vegies, kibble (always a brand with no colouring, currently WoofBix)
Mark	Chihuahua (long)	84	2.4	3.5	M	Entire	Raw chicken mince, cooked white rice, cooked vegies, kibble (always a brand with no colouring, currently WoofBix)
Ty Bone	Chihuahua (long)	18	1.9	3	M	Entire	Raw chicken mince, cooked white rice, cooked vegies, kibble (always a brand with no colouring, currently WoofBix)
Annie	Chihuahua (smooth)	120	2.6	3.5	F	Entire	Raw chicken mince, cooked white rice, cooked vegies, kibble (always a brand with no colouring, currently WoofBix)
Pip	Chihuahua (smooth)	10	1.8	3	F	Entire	Raw chicken mince, cooked white rice, cooked vegies, kibble (always a brand with no colouring, currently WoofBix)
Will	Chihuahua (smooth)	108	2.3	2.5	M	Entire	Raw chicken mince, cooked white rice, cooked vegies, kibble (always a brand with no colouring, currently WoofBix)
Dallas	Cocker Spaniel	24	14.2	3	M	Entire	Coprice (dry) with pet mince (half and half) Bones
Ebony	Cocker Spaniel	84	14.5	4	F	Entire	Mince & mutton flaps fed AM Pedigree natural (dry) & Pal (tinned) fed in PM
Fox	Cocker Spaniel	48	14	3	M	Entire	Coprice (dry) with pet mince (half and half) Bones
Gemma	Cocker Spaniel	96	12.5	3	F	Entire	Coprice (dry) with pet mince (half and half) Bones
Inca	Cocker Spaniel	54	12.1	3	F	Neutered	Coprice (dry) with pet mince (half and half) Bones
Irish	Cocker Spaniel	missing	missing	missing	missing	missing	missing
Michael	Cocker Spaniel	60	12.6	2.5	M	Entire	Meat-E-Vite with fresh meat & bones (org: Meat-E-Vite (dry) and raw meat carcasses)
Tom	Cocker Spaniel	20	14	3	M	Entire	Mince & mutton flaps fed AM Supercoat (dry) & Pal (tinned) fed in PM
Torra	Cocker Spaniel	48	13.5	3.5	F	Entire	Mince & mutton flaps fed AM Pedigree natural (dry) & Pal (tinned) fed in PM
Travis	Cocker Spaniel	48	15.5	3	M	Entire	Mince & mutton flaps fed AM Supercoat (dry) & Pal (tinned) fed in PM
Vader	Cocker Spaniel	18	14.8	3	M	Entire	Coprice (dry) with pet mince (half and half) Bones
Will	Cocker Spaniel	72	12.9	3	M	Entire	Coprice (dry) with pet mince (half and half) Bones
Bess	Dachshund	12	5.35	3	F	Entire	Hill's Science diet (maintenance) - dry plus mutton flaps and chicken wings
Hatty	Dachshund	12	missing	missing	F	Entire	Hill's Science diet (maintenance) - dry plus mutton flaps and chicken wings
Izzy	Dachshund	108	6.35	3	F	Entire	Hill's Science diet (maintenance) - dry plus mutton flaps and chicken wings
Libby	Dachshund	36	5.85	3	F	Entire	Hill's Science diet (maintenance) - dry plus mutton flaps and chicken wings
Maddy	Dachshund	24	6.1	3	F	Entire	Hill's Science diet (maintenance) - dry plus mutton flaps and chicken wings
Polly	Dachshund	120	6.1	3	F	Neutered	Hill's Science diet (maintenance) - dry plus mutton flaps and chicken wings
Siren	Dachshund	60	6.7	4	F	Neutered	Hill's Science diet (maintenance) - dry plus mutton flaps and chicken wings
Stix	Dachshund	60	6.7	3	M	Entire	Hill's Science diet (maintenance) - dry plus mutton flaps and chicken wings
Cloudy	Golden Retriever	20	33.4	3	F	Entire	Currently Bonnie (dry) raw meaty bones replaces dry food twice weekly raw whole eggs (including shell) twice weekly
Faith	Golden Retriever	66	29	3.5	F	Entire	Bonnie (dry) - working dog (main diet) VIP roll added for flavour, 4 x 2 (1 each morning)
Finn	Golden Retriever	60	38.4	3	M	Entire	Bonnie (dry) + fresh chicken mince 4 x 2 biscuit daily, bones twice weekly
Flash	Golden Retriever	12	16.4	3	M	Entire	Currently Bonnie (dry) raw meaty bones replaces dry food twice weekly raw whole eggs (including shell) twice weekly
Molly	Golden Retriever	48	31	3.5	F	Entire	Bonnie (dry) + 1/3 can Pal (tinned)
Panda	Golden Retriever	78	31.2	3	F	Entire	Bonnie (dry) - working dog (main diet) VIP roll added for flavour, 4 x 2 (1 each morning)
Portial	Golden Retriever	96	33.4	3	F	Neutered	Currently Bonnie (dry) raw meaty bones replaces dry food twice weekly raw whole eggs (including shell) twice weekly
Riley	Golden Retriever	96	29	3.5	F	Neutered	Currently Bonnie (dry) raw meaty bones replaces dry food twice weekly raw whole eggs (including shell) twice weekly
Secret	Golden Retriever	72	31	3.5	F	Entire	Bonnie (dry) + 1/3 can Pal (tinned)
Timmy	Golden Retriever	36	35.6	3.5	M	Entire	Bonnie (dry) - working dog (main diet) VIP roll added for flavour, 4 x 2 (1 each morning)
Webster	Golden Retriever	20	28.6	3	M	Entire	Bonnie (dry) + fresh chicken mince 4 x 2 biscuit daily, bones twice weekly
Willow	Golden Retriever	19	27.4	3.5	F	Entire	Currently Bonnie (dry) raw meaty bones replaces dry food twice weekly raw whole eggs (including shell) twice weekly
Bondi	Greyhound	54	30.8	3	F	Entire	Woofbix (dry) + fresh meat, chicken mince, pasta & cooked vegs. 4 x 2 biscuit each morning
Cassie	Greyhound	43	28.6	2	F	Entire	Woofbix (dry) + fresh meat, chicken mince, pasta & cooked vegs. 4 x 2 biscuit each morning
Cookie	Greyhound	78	34.6	3.5	M	Entire	Woofbix (dry) + fresh meat, chicken mince, pasta & cooked vegs. 4 x 2 biscuit each morning
Harry	Greyhound	60	36.2	3	M	Entire	Woofbix (dry) + fresh meat, chicken mince, pasta & cooked vegs. 4 x 2 biscuit each morning
Harvey	Greyhound	72	37	3	M	Entire	Woofbix (dry) + fresh meat, chicken mince, pasta & cooked vegs. 4 x 2 biscuit each morning
Jaylo	Greyhound	72	35.2	4	F	Entire	Woofbix (dry) + fresh meat, chicken mince, pasta & cooked vegs. 4 x 2 biscuit each morning
Jessie	Greyhound	96	35.2	4	F	Entire	Woofbix (dry) + fresh meat, chicken mince, pasta & cooked vegs. 4 x 2 biscuit each morning
Marlin	Greyhound	84	34	2.5	M	Entire	Woofbix (dry) + fresh meat, chicken mince, pasta & cooked vegs. 4 x 2 biscuit each morning
Penny	Greyhound	69	30.8	3	F	Entire	Woofbix (dry) + fresh meat, chicken mince, pasta & cooked vegs. 4 x 2 biscuit each morning
Power	Greyhound	72	30.2	3	F	Entire	Woofbix (dry) + fresh meat, chicken mince, pasta & cooked vegs. 4 x 2 biscuit each morning
Tiger	Greyhound	84	34	3	M	Entire	Woofbix (dry) + fresh meat, chicken mince, pasta & cooked vegs. 4 x 2 biscuit each morning
Zoe	Greyhound	84	28.2	3	F	Entire	Woofbix (dry) + fresh meat, chicken mince, pasta & cooked vegs. 4 x 2 biscuit each morning
Apollo	GSD German Shepherd	18	26	2	F	Neutered	currently Bonnie (dry) with raw meat (beef), raw meaty bones, and table scraps Dry food fed in morning, table scraps evening
Bella	GSD German Shepherd	84	32.4	3	F	Neutered	Bonnie Adult (dry)
Bobbie	GSD German Shepherd	108	35	2	M	Neutered	Pal Pedigree (dry) plus a 2x4 biscuit daily and brisket bones vegetable scraps
Harley	GSD German Shepherd	30	29.6	2.5	M	Neutered	currently Bonnie (dry) with raw meat (beef), raw meaty bones, and table scraps Dry food fed in morning, table scraps evening
Kia	GSD German Shepherd	18	28	2	F	Entire	Pro Plan (dry) plus a 2x4 biscuit daily and brisket bones vegetable scraps
Ky	GSD German Shepherd	72	31	3.5	F	Neutered	Supercoat Eureka (dry) - mostly fed dry food With sardines, tuna, or pet mince added
Lexy	GSD German Shepherd	30	28.2	3	F	Entire	Bonnie Adult (dry)
Loco	GSD German Shepherd	36	44.2	3	M	Entire	Supercoat Eureka (dry) - mostly fed dry food With sardines, tuna, or pet mince added
Roxanne	GSD German Shepherd	54	30	2.5	F	Entire	Pro Plan (dry) plus a 2x4 biscuit daily and brisket bones vegetable scraps
Spirit	GSD German Shepherd	12	23.8	2	F	Entire	Supercoat Eureka (dry) - mostly fed dry food With sardines, tuna, or pet mince added
Turbo	GSD German Shepherd	8	29	2.5	M	Entire	Bonnie Puppy (dry)
Zyara	GSD German Shepherd	60	36.2	4	F	Entire	Bonnie Adult (dry)
Baxter	Labrador Retriever	11	32	4	M	Entire	chicken frames
Beau	Labrador Retriever	84	39	4	M	Neutered	Bonnie, pet mince (chicken) raw veg & fruit scraps
Daffy	Labrador Retriever	36	23	2.5	F	Entire	Pedigree (dry-chicken & rice variety) & chicken pet mince
Georgie	Labrador Retriever	24	24.8	3	F	Entire	chicken frames
Gypsy	Labrador Retriever	48	32.2	3	F	Neutered	Bonnie, pet mince (chicken) raw veg & fruit scraps
Hope	Labrador Retriever	42	32.2	2	M	Entire	Pedigree (dry-chicken & rice variety ) & chicken pet mince
Lilly	Labrador Retriever	14	22.8	3	F	Entire	chicken frames
Milo	Labrador Retriever	96	35.8	3	M	Entire	chicken frames
Neo	Labrador Retriever	72	33.2	3	M	Entire	Pedigree (dry-chicken & rice variety) & chicken pet mince
Piper	Labrador Retriever	60	26.8	3.5	F	Neutered	Bonnie (dry) about 75% of diet remaining 25% tablescraps: rice, pasta, beef bones, meat roll (beef), fresh beef, vegs and fruit
Sumo	Labrador Retriever	42	37.8	4	M	Entire	Pedigree working dog (dry)
Tess	Labrador Retriever	96	24.6	2.5	F	Neutered	chicken frames
Babe	Maltese	96	3.8	2	F	Entire	Meat-E-Vite with fresh meat & bones
Badger	Maltese	84	3.6	2	M	Entire	Meat-E-Vite with fresh meat & bones
Kido	Maltese	72	2.8	2	M	Entire	Meat-E-Vite with fresh meat & bones (org: Meat-E-Vite (dry) and raw meat carcasses)
Lady	Maltese	96	3.6	3.5	F	Entire	Cooked white rice, mince & milk Plus some dry food (Meat-E-Vite - 24% CP)
Maria	Maltese	30	3.6	2.5	F	Entire	Meat-E-Vite with fresh meat & bones
Renee	Maltese	84	5.4	3	F	Entire	Cooked white rice, mince & milk Plus some dry food (Meat-E-Vite)
Tammy	Maltese	84	6	3.5	F	Entire	Cooked white rice, mince & milk; Plus some dry food (Meat-E-Vite)
Tia	Maltese	84	4	2	F	Entire	Meat-E-Vite with fresh meat & bones
Wally	Maltese	48	3.6	2	M	Entire	Meat-E-Vite with fresh meat & bones

## Sheet: Supplemental data 2
Figure 1a PC-LDA model	Pair-wise comparison		RF margin	ACC	AUC
PC-DF1	Ch, Da, Gh vs Be, CS, GR, GS, Ma		0.7	0.94	0.99
PC-DF2	Ch, Da, Ma, GR vs Be, CS, Gh, GS, LR		0.33	0.86	0.93
Where UHPLC-HRMS, Ultra High Performance Liquid Chromatography-High Resolution Mass Spectrometry Analysis; Be, Beagle; Ch, Chihuahua; CS, Cocker Spaniel; Da, Dachshund; GR, Golden Retriever; Gh, Greyhound; GS, German Shepherd; LR, Labrador Retriever; Ma, Maltese.

## Sheet: Supplemental data 3
UHPLC-HRMS feature	UHPLC-HRMS m/z	RT	RF IS	AUC	Welch P-value	Direct annotation using MZedDB*		Theoretical m/z	Correlation (|r| > 0.8)
M721T372	720.552	T372	0.0076	0.94553	9.02009e-05	C39H78NO8P & [M+H]1+ = C39H79NO8P	PC (31:0)	720.554	Cluster 1
M749T398	748.584	T398	0.0062	0.928363	0.000394589	C41H82NO8P & [M+H]1+ = C41H83NO8P	PC (33:0)	748.585	Cluster 1
M750T399	749.587	T399	0.0052	0.917732	0.000294806	C41H82NO8P & [M+H] 1+ 13C isotope = C41H83NO8P	PC (33:0)	749.588	Cluster 1
M777T424	776.616	T424	0.0032	0.908174	0.0016785	C43H86NO8P & [M+H]1+ = C43H87NO8P	PC (35:0)	776.616	Cluster 1
M870T535	869.756	T535	0.0075	0.932014	7.43592e-05	C54H102O6 & [M+Na] 1+= C54H102NaO6	TG (51:1)	869.757	Cluster 2
M843T525	842.728	T525	0.0069	0.93191	5.41595e-05	C52H98O6 & [M+Na] 1+13C isotope = C52H98NaO6	TG (49:1)	842.729	Cluster 2
M871T535	870.759	T535	0.0057	0.924405	8.50638e-05	C54H102O6 & [M+Na] 1+ 13C isotope= C54H102NaO6	TG (51:1)	870.76	Cluster 2
M842T525	841.724	T525	0.0054	0.928129	6.367e-05	C52H98O6 & [M+Na] 1+= C52H98NaO6	TG (49:1)	841.726	Cluster 2
M566T534	565.518	T534	0.0051	0.932138	8.82093e-05	C36H70O5 & [M+H-H2O] 1+= C36H69O4	DG (33:0)	565.519	Cluster 2
M898T544	897.787	T544	0.0048	0.923931	0.000112946	C56H106O6 & [M+Na] 1+= C56H106NaO6	TG (53:1)	897.788	Cluster 2
M564T525	563.502	T525	0.0044	0.905854	0.000118168	C36H68O5 & [M+H-H2O] 1+= C36H67O4	DG (33:1)	563.503	Cluster 2
M894T544	893.835	T544	0.004	0.922255	0.000295587	C56H106O6 & [M+NH4]1+13C isotope = C56H110NO6	TG (53:1)	893.836	Cluster 2
M869T526	868.743	T526	0.0036	0.898044	8.50638e-05	C54H100O6 & [M+Na]1+13C isotope= C54H100NaO6	TG (51:2)	868.745	Cluster 2
M893T543	892.83	T543	0.0036	0.92104	0.000370417	C56H106O6 & [M+NH4]1+= C56H110NO6	TG (53:1)	892.833	Cluster 2
M912T536	911.745	T536	0.0036	0.912138	6.1604e-05	C56H104O6 & [M+K]1+= C56H104KO6	TG (53:2)	911.746	Cluster 2
M592T535	591.533	T535	0.0034	0.907843	7.43592e-05	C38H72O5 & [M+H-H2O]1+= C38H71O4	DG (35:1)	591.535	Cluster 2
M897T535	896.774	T535	0.0034	0.897602	7.43592e-05	C56H104O6 & [M+Na]1+13C isotope= C56H104NaO6	TG (53:2)	896.776	Cluster 2
M865T535	864.8	T535	0.0033	0.914691	0.000173151	C54H102O6 & [M+NH4]1+= C54H106NO6	TG (51:1)	864.801	Cluster 2
M866T534	865.804	T534	0.0033	0.912677	0.000171217	C54H102O6 & [M+NH4]1+13C isotope= C54H106NO6	TG (51:1)	865.805	Cluster 2
M837T524	836.769	T524	0.0032	0.899461	8.82093e-05	C52H98O6 & [M+NH4]1+ = C52H102NO6	TG (49:1)	836.77	Cluster 2
M868T526	867.74	T526	0.003	0.899129	9.02009e-05	C54H100O6 & [M+Na]1+ = C54H100NaO6	TG (51:2)	867.741	Cluster 2
M896T536	895.771	T536	0.003	0.902281	6.27354e-05	C56H104O6 & [M+Na]1+ = C56H104NaO6	TG (53:2)	895.773	Cluster 2
M800T391	799.603	T391	0.0075	0.950507	3.75299e-06	C45H84NO8P & [M+H]1+13C isotope = C45H85NO8P	PC (37:3)	799.604	Cluster 3
M749T378	748.575	T378	0.0069	0.94332	0.000288247	C41H80NO8P & [M+H]1+ 13C 13C isotope = C41H81NO=P	PC (33:1)	748.576	Cluster 3
M748T378	747.572	T378	0.0054	0.927446	0.000811833	C41H80NO8P & [M+H]1+ 13C isotope = C41H81NO8P	PC (33:1)	747.573	Cluster 3
M747T378	746.568	T378	0.0046	0.92089	0.00111668	C41H80NO8P & [M+H]1+ = C41H81NO8P	PC (33:1)	746.569	Cluster 3
M799T391	798.599	T391	0.0041	0.92898	1.48552e-05	C45H84NO8P & [M+H]1+ = C45H85NO8P	PC (37:3)	798.601	Cluster 3
M747T393	746.568	T393	0.004	0.914964	0.0014939	C41H80NO8P & [M+H]1+ = C41H81NO8P	PC (33:1)	746.569	Cluster 3
M775T405	774.599	T405	0.0033	0.905854	0.00237896	C43H84NO8P & [M+H]1+ = C43H85NO8P	PC (35:1)	774.601	Cluster 3
M719T348	718.537	T348	0.0031	0.903379	0.000184366	C39H76NO8P & [M+H]1+ = C39H77NO8P	PC (31:1)	718.538	Cluster 3
M508T99	508.339	T99	0.0036	0.919357	0.000611387	C25H50NO7P & [M+H]1+ = C25H51NO7P	PC (17:1)	508.34	Cluster 4
M708T359	707.54	T359	0.0034	0.899948	0.000322903	C38H76NO8P & [M+H]1+ 13C isotope= C38H77NO8P	PC (30:0)	707.541	Cluster 5
M707T359	706.537	T359	0.003	0.896647	0.000370417	C38H76NO8P & [M+H]1+ = C38H77NO8P	PC (30:0)	706.538	Cluster 5
M867T541	866.814	T541	0.0031	0.92037	0.000919178	C54H104O6 & [M+NH4]1+ = C54H108NO6	TG (51:0)	866.817	Cluster 6
Where UHPLC-HRMS, Ultra High Performance Liquid Chromatography-High Resolution Mass Spectrometry Analysis; RT, retention time; RF IS, Random forest Importance Score; AUC, area under the ROC (receiver operating characteristic) curve; PC, Phosphatidylcholine; TG Triglyceride, DG, diglyceride; |r|, correlation coefficient absolute value, where correlated signals (0.8) are highlighted in different co…

## Sheet: Supplemental data 4
UHPLC-HRMS feature	UHPLC-HRMS m/z	RT	RF IS	AUC	Welch P-value	Direct annotation using MZedDB*		Theoretical m/z	Correlation (|r| >0.8)
M268T159	268.299	T159	0.012	0.949106	<0.000	C18H34 & [M+NH4]1+= C18H38N	Unknown	268.3	Cluster 1
M270T198	270.315	T198	0.0119	0.944025	<0.000	C18H36 & [M+NH4]1+ = C18H40N	Long chain hydrocarbon with single alkene group	270.316	Cluster 1
M256T169	256.299	T169	0.0108	0.917818	<0.000	C17H34 & [M+NH4]1+ = C17H38N	Long chain hydrocarbon with single alkene group	256.3	Cluster 1
M288T96	288.289	T96	0.0094	0.919207	<0.000	C17H34O2 & [M+NH4]1+ = C17H38NO2 or C17H37NO2 & [M+H]1+ = C17H38NO2	Heptadecanoic acid or C17 Sphinganine	288.29	Cluster 1
M214T94	214.252	T94	0.0083	0.90654	<0.000	C14H28 & [M+NH4]1+ = C14H32N	Long chain hydrocarbon with a amine group	214.253	Cluster 1
M289T96	289.292	T96	0.0066	0.88404	0.001	C17H34O2 & [M+NH4]1+ 13C = C17H38NO2 or C17H37NO2 & [M+H]1+ 13C = C17H38NO2	Heptadecanoic acid or C17 Sphinganine 13C isotope	289.293	Cluster 1
M244T68	244.263	T68	0.0063	0.871424	0.003	C15H30O & [M+NH4] 1+ = C15H34NO	Pentadecanal/ 9-pentadecen-1-ol	244.263	Cluster 1
M347T88	347.315	T88	0.0049	0.884641	0.001	C20H42O4 & [M+H]1+ = C20H43O4	Unknown	347.316	Cluster 2
M468T61	468.388	T61	0.0047	0.873722	0.001	Unknown Sphingomyelin or phospholipid		468.39	Cluster 2
M556T61	556.441	T61	0.0041	0.847515	0.005	Unknown Sphingomyelin or phospholipid		556.443	Cluster 2
M512T61	512.414	T61	0.0036	0.849848	0.005	Unknown Sphingomyelin or phospholipid		512.417	Cluster 2
M424T60	424.362	T60	0.0041	0.8595	0.002	Unknown Sphingomyelin or phospholipid		424.364	Cluster 3
Where UHPLC-HRMS, Ultra High Performance Liquid Chromatography-High Resolution Mass Spectrometry Analysis; RT, retention time; RF IS, Random forest Importance Score; AUC, area under the ROC (receiver operating characteristic) curve; |r|, correlation coefficient absolute value, where correlated signals are highlighted in different colours to show association in different clusters; *Flow Infusion E…

## Sheet: Supplemental data 5
Where Be, Beagle; Ch, Chihuahua; CS, Cocker Spaniel; Dh, Dachshund; GR, Golden Retriever; Gh, Greyhound; GSD, German Shepherd; La, Labrador; Ma, Maltese. RF, retention time. Highlighted in green RFIS >0.002 and P-values <0.05
Feature	RT		Be vs Ch			Be vs CS			Be vs Dh			Be vs GR			Be vs Gh			Be vs GSD			Be vs La			Be vs Ma			Ch vs CS			Ch vs Dh			Ch vs GR			Ch vs Gh			Ch vs GSD			Ch vs La			Ch vs Ma			CS vs Dh
			RF IS	P-value		RF IS	P-value		RF IS	P-value		RF IS	P-value		RF IS	P-value		RF IS	P-value		RF IS	P-value		RF IS	P-value		RF IS	P-value		RF IS	P-value		RF IS	P-value		RF IS	P-value		RF IS	P-value		RF IS	P-value		RF IS	P-value		RF IS	P-value
M329T100	T100		1.14286e-05	0.531472		2.0663e-05	0.546979		4.16032e-05	0.550699		2.56032e-05	0.540259		9.22367e-06	0.535224		6.336e-05	0.536612		2.74444e-05	0.536666		1.7381e-05	0.531676		2.3873e-05	0.535859		3.33333e-06	0.541597		1.33333e-05	0.52681		1.07143e-05	0.550973		1.92857e-05	0.528375		2.07143e-05	0.529123		1.66667e-05	0.552041		3.42157e-05	0.551839
M327T101	T101		0	0.531472		5.81818e-06	0.546979		5.98889e-05	0.550699		4.94499e-05	0.540259		0.000106719	0.535224		2.49949e-05	0.536612		3.00051e-05	0.536666		4.01299e-05	0.531676		2.14286e-05	0.535859		1.87143e-05	0.541597		0	0.52681		1.9e-05	0.550973		0	0.528375		1.06667e-05	0.529123		0	0.552041		1.92063e-05	0.551839
M333T103	T103		2.30952e-05	0.531472		1.46667e-05	0.546979		0.00033873	0.393071		3.71825e-05	0.540259		1.72475e-05	0.535224		4.45094e-05	0.536612		8.53571e-05	0.536666		0.000705127	0.531676		1.87302e-05	0.54005		0.000122857	0.541597		5e-06	0.52681		1.66667e-05	0.550973		1.96825e-05	0.528375		1.5303e-05	0.529123		4.46667e-05	0.552041		0.000269167	0.551839
M546T106	T106		9.50556e-05	0.267885		0.000156628	0.342498		0.00213864	0.0286438		6e-06	0.540259		0.000612595	0.104366		8.39935e-05	0.536612		0.000338886	0.536666		4.44444e-06	0.531676		4.54762e-05	0.535859		7.16667e-05	0.541597		4.8e-05	0.129505		1.11111e-05	0.550973		5.44286e-05	0.528375		5.71429e-06	0.529123		0.000202381	0.552041		0.00122929	0.551839
M547T106	T106		0.00019219	0.289565		2.65188e-05	0.546979		0.00139231	0.111168		1.23571e-05	0.540259		0.00111805	0.0976408		9.22857e-05	0.536612		0.000722872	0.536666		6.7619e-05	0.531676		6.4246e-05	0.535859		1.46667e-05	0.541597		0.000239444	0.0755933		7.01429e-05	0.550973		9.8254e-05	0.528375		0.000104333	0.529123		0	0.552041		0.00026596	0.551839
M568T106	T106		2.5e-06	0.531472		4.04444e-05	0.546979		0.000112397	0.550699		2e-06	0.540259		0.0015915	0.0815857		0.00022209	0.536612		0.00015076	0.536666		0.000111746	0.531676		1.48333e-05	0.535859		6.70476e-05	0.541597		2.33333e-05	0.306854		0.00141974	0.550973		7.37143e-05	0.528375		7.72381e-05	0.529123		0.000136857	0.552041		3.26825e-05	0.551839
M400T107	T107		0	0.531472		3.9684e-05	0.546979		1.7381e-05	0.550699		0.000117373	0.453353		2.54466e-05	0.535224		2.61364e-05	0.536612		0.000262924	0.536666		1.57143e-05	0.531676		6.58175e-05	0.535859		6.66667e-06	0.541597		0	0.52681		5.71429e-06	0.550973		1.7381e-05	0.528375		1.47619e-05	0.529123		0.000105667	0.552041		2.32143e-05	0.551839
M707T108	T108		0.000328405	0.08863		0.00106072	0.253188		0.000134825	0.541267		0.000143469	0.540259		7.01905e-05	0.535224		0.0016714	0.38211		3.10476e-05	0.536666		0.000218841	0.531676		5.60238e-05	0.535859		1.14286e-05	0.541597		1.5873e-05	0.44438		2.10714e-05	0.550973		3.35556e-05	0.528375		3.46667e-05	0.529123		5.33333e-05	0.552041		3.64286e-05	0.551839
M282T109	T109		1.07143e-05	0.463668		5.07937e-06	0.546979		1.60173e-05	0.550699		5.35714e-06	0.540259		2.3881e-05	0.546846		3.16371e-05	0.536612		5.45563e-05	0.536666		9.30635e-05	0.531676		7.69524e-05	0.535859		0.000174762	0.541597		1.90476e-05	0.503697		1.4e-05	0.550973		7.28571e-05	0.528375		0.00021019	0.380646		0.00040181	0.552041		2.4127e-05	0.551839
M383T109	T109		9.71429e-06	0.531472		0.000120444	0.546979		0.000210444	0.40476		2.09632e-05	0.540259		2.13254e-05	0.535224		3.78175e-05	0.536612		5.22698e-05	0.536666		0.000127056	0.531676		3.44683e-05	0.535859		0.000102667	0.541597		5.71429e-06	0.52681		4e-06	0.580981		1.05e-05	0.537617		1.11111e-05	0.529123		0.000421238	0.552041		5.97698e-05	0.551839
M698T109	T109		0.000121762	0.506094		3.36602e-05	0.546979		0.000169508	0.472018		2.56111e-05	0.540259		0.000161403	0.469939		0.000205018	0.536612		3.3119e-05	0.536666		6.71508e-05	0.531676		3.93254e-05	0.535859		1.86667e-05	0.541597		4.44444e-06	0.52681		3.35714e-05	0.552445		2.03175e-05	0.53412		4e-06	0.529123		1.6e-05	0.553303		7.54127e-05	0.551839
M400T111	T111		4.44444e-06	0.531472		0.000251487	0.373715		4.7873e-05	0.550699		1.83333e-05	0.540259		9.72222e-06	0.535224		0.000183339	0.536612		8.90079e-05	0.536666		1.6e-05	0.531676		0.000245222	0.535859		8e-06	0.541597		0	0.52681		5.85714e-05	0.550973		5.90952e-05	0.528375		4.28571e-05	0.529123		1.3e-05	0.552041		4.66746e-05	0.551839
M414T111	T111		9.80476e-05	0.306888		1.96753e-05	0.546979		9.44524e-05	0.549839		4.21667e-05	0.540259		1.32143e-05	0.535224		7.66508e-05	0.536612		1.71032e-05	0.536666		0.000372167	0.531676		3.25714e-05	0.535859		2.2e-05	0.541597		0	0.439889		0.000102397	0.550973		0.000221881	0.528375		6.42381e-05	0.268474		4.77143e-05	0.552041		4.6e-05	0.551839
M454T111	T111		5.90952e-05	0.531472		2.4e-05	0.546979		5.71429e-06	0.550699		2.46688e-05	0.540259		1.04444e-05	0.53827		5.24329e-05	0.536612		7.85714e-06	0.536666		8.21429e-06	0.531676		0.00045123	0.535859		8.71429e-05	0.541597		5.60952e-05	0.52681		0.000123717	0.550973		9.52381e-06	0.528375		0.00034081	0.460259		3.13333e-05	0.552041		1.33571e-05	0.551839
M455T111	T111		0.000120762	0.355193		1.05556e-05	0.546979		7.5e-06	0.550699		0.000179761	0.488623		2.06111e-05	0.535224		5.67937e-05	0.536612		6.35794e-05	0.536666		3.06032e-05	0.531676		0.000167222	0.535859		0.000143873	0.541597		0.000179905	0.0635972		5.97222e-05	0.550973		7.33983e-05	0.528375		3.29365e-05	0.529123		5.60476e-05	0.552041		5.87821e-05	0.551839
M496T111_1	T111_1		0.000107349	0.332916		0.000237636	0.546979		1.5e-05	0.550699		0.000145544	0.39705		2.9746e-05	0.535224		3.43571e-05	0.536612		2.11508e-05	0.536666		1.66667e-05	0.531676		8.57143e-06	0.535859		3.33333e-06	0.541597		0.000186095	0.0194		0.000185778	0.455236		7.83175e-05	0.528375		2.67143e-05	0.487411		4e-06	0.552041		1.87143e-05	0.551839
M496T111_2	T111_2		6.66667e-06	0.531472		6.7074e-05	0.546979		2.17857e-05	0.550699		2.84921e-05	0.540259		1.25e-05	0.535224		5.32609e-05	0.536612		1.28571e-05	0.536666		4.57937e-05	0.531676		2.54603e-05	0.536524		1.54286e-05	0.541597		5.11111e-05	0.374057		1.07143e-05	0.550973		2.22222e-06	0.528375		5.71429e-06	0.529123		8.13333e-05	0.552041		3.10159e-05	0.551839
M478T112	T112		0.000166381	0.464781		0.000304953	0.546979		0.000312516	0.550699		0.000180395	0.537726		2.23737e-05	0.535224		0.000126993	0.536612		9.75325e-05	0.536666		2.9e-05	0.531676		1.16667e-05	0.535859		1.06667e-05	0.541597		0.000141492	0.073451		3.8873e-05	0.550973		4.40635e-05	0.528375		4.47619e-05	0.506416		3e-05	0.557307		1.33571e-05	0.551839
M497T112	T112		8.39524e-05	0.374152		9.92597e-05	0.546979		1.66667e-05	0.550699		0.000110398	0.430542		5e-06	0.535224		0.000168691	0.536612		2.09935e-05	0.536666		4.85714e-05	0.531676		1.52698e-05	0.535859		0	0.541597		0.000116317	0.02977		4.14921e-05	0.550973		0.000194278	0.528375		2.47619e-05	0.373194		1.06667e-05	0.552041		4.80476e-05	0.551839
M498T112	T112		8.93175e-05	0.387921		0.000162108	0.546979		0.000177929	0.527813		0.000182219	0.345515		2.83254e-05	0.535224		0.000184517	0.536612		3.93333e-05	0.536666		3.75238e-05	0.531676		1.7381e-05	0.535859		1.7381e-05	0.541597		0.000170333	0.0226424		9.85556e-05	0.526613		0.000215825	0.528375		5.90952e-05	0.336213		1.90476e-05	0.552041		4.50952e-05	0.551839
M518T112	T112		2.38889e-05	0.499761		0.000223286	0.546979		0.00026896	0.437142		0.000217584	0.360372		5.74713e-05	0.539857		0.00017139	0.536612		4.36508e-05	0.536666		2.17063e-05	0.531676		1.40476e-05	0.535859		5.07619e-05	0.541597		0.0002031	0.0632983		1.77143e-05	0.550973		0.00011427	0.528375		0	0.526783		0	0.552041		4.01111e-05	0.551839
M519T112	T112		6.15079e-05	0.471417		0.000176812	0.449984		0.00013597	0.522682		8.30404e-05	0.383463		4.72698e-05	0.55234		5.1746e-05	0.538676		4.18276e-05	0.536666		7.40079e-05	0.531676		2.82857e-05	0.535859		0.000107619	0.541597		4.94286e-05	0.0795108		3.18254e-05	0.550973		0.000113016	0.528375		3e-05	0.437538		5e-06	0.552041		1.35714e-05	0.551839
M520T112	T112		0.000138619	0.531472		0.000148392	0.546979		0.000179421	0.550699		1.33889e-05	0.540259		5.37338e-05	0.535224		0.000347228	0.536612		8.12309e-05	0.536666		6.85772e-05	0.531676		0	0.535859		1.8e-05	0.553748		5.23232e-05	0.316941		5.14286e-05	0.550973		0.000390159	0.528375		0.000255698	0.529123		8e-06	0.552041		1.12727e-05	0.551839
M534T112	T112		2.85714e-06	0.531472		3.36587e-05	0.560755		3.33333e-06	0.550699		0.000246014	0.219881		0.000110553	0.535224		0.00016353	0.536612		2.05556e-05	0.536666		2.09524e-05	0.531676		1.7381e-05	0.535859		1.90476e-05	0.541597		0.000108222	0.0859164		0.000130714	0.550973		0.000196944	0.528375		0	0.529123		3.90476e-05	0.552041		1.45238e-05	0.551839
M578T112	T112		2.55714e-05	0.532559		4.5096e-05	0.546979		1.68889e-05	0.550699		0.000328954	0.20168		0.000241802	0.535224		0.00113634	0.536612		4.86984e-05	0.536666		2.8873e-05	0.531676		8.33333e-06	0.535859		2.33333e-05	0.541597		6.94921e-05	0.159574		7.10317e-05	0.550973		5.77778e-05	0.528375		1.59365e-05	0.529123		4e-06	0.552041		3.73413e-05	0.551839
M594T112	T112		2.9e-05	0.464639		2.44452e-05	0.546979		2.11905e-05	0.550699		0.000157635	0.314456		0.000110874	0.535224		8.74185e-05	0.536612		1.72698e-05	0.536666		0	0.531676		1.16667e-05	0.535859		4.91905e-05	0.541597		0.000154175	0.0148989		0.000386095	0.495658		5.64286e-05	0.528375		0	0.529123		3.10476e-05	0.552041		1.62698e-05	0.551839
M600T112	T112		3.63636e-06	0.52597		0.000217585	0.546979		8.33333e-06	0.550699		6e-06	0.540259		9.16667e-06	0.548559		1.37626e-05	0.536612		0	0.536841		0	0.531676		8.56984e-05	0.535859		1.3e-05	0.541597		1.07143e-05	0.376568		4e-06	0.550973		0	0.528375		1.7619e-05	0.529123		4e-06	0.552041		9.76032e-05	0.551839
M616T112	T112		2.07143e-05	0.536716		3.79769e-05	0.546979		7.7e-05	0.550699		0.000186925	0.354466		3.33521e-05	0.535224		1.52778e-05	0.536612		1.30476e-05	0.536666		0	0.531676		1.14286e-05	0.535859		8e-06	0.541597		0.000126619	0.0818704		2.37143e-05	0.550973		1.2381e-05	0.528375		1.09444e-05	0.529123		1.94286e-05	0.555512		7.22222e-06	0.551839
M104T112_1	T112_1		6.19048e-06	0.531472		2.21032e-05	0.546979		2.9746e-05	0.550699		3.35476e-05	0.278158		1.61587e-05	0.535224		5.05317e-05	0.536612		8.41522e-05	0.536666		1e-05	0.531676		0.000108929	0.535859		3.60952e-05	0.541597		1e-05	0.52681		1.24444e-05	0.550973		0	0.528375		1.3e-05	0.529123		8.8e-05	0.552041		5.15873e-05	0.551839
M328T112_1	T112_1		1.35714e-05	0.531472		2.92063e-05	0.546979		7.1254e-05	0.550699		1.89444e-05	0.540259		0.000113158	0.535224		0.000126684	0.536612		7.30159e-06	0.536666		5e-06	0.531676		0	0.536381		3.6381e-05	0.541597		5e-06	0.52681		3.8e-05	0.550973		1.95238e-05	0.528375		5.79286e-05	0.529123		5.94286e-05	0.552041		0.00010596	0.551839
M496T112_10	T112_10		5e-06	0.531472		5.24141e-05	0.556022		1.66667e-05	0.564598		3.33333e-06	0.540259		4.32266e-05	0.535224		4.61616e-05	0.536612		1.14444e-05	0.536666		2.07143e-05	0.531676		7.13413e-05	0.535859		5.14286e-05	0.541597		2.90476e-05	0.52681		3.13095e-05	0.550973		2.55238e-05	0.528375		2.0381e-05	0.529123		1.46667e-05	0.552041		2.24444e-05	0.551839
M496T112_11	T112_11		3.7381e-05	0.531472		0.000113822	0.546979		1.77778e-05	0.550699		6.73355e-05	0.540259		0.000120211	0.535224		8.3767e-05	0.536612		5.94444e-05	0.536666		0.00019481	0.531676		3.17857e-05	0.535859		2.50476e-05	0.541597		2.64286e-05	0.531116		0	0.550973		3.13889e-05	0.528375		3.33333e-06	0.529123		6.66667e-06	0.552041		6.08571e-05	0.551839
M104T112_2	T112_2		1.7381e-05	0.503602		2.57222e-05	0.546979		3.07143e-05	0.550699		8.13636e-06	0.541893		1.9246e-05	0.535224		7.29673e-05	0.536612		3.68571e-05	0.536666		9.74127e-05	0.531676		3.33333e-06	0.535859		2e-05	0.541597		2.5e-05	0.362651		3.07143e-05	0.550973		2.72619e-05	0.528375		8.22857e-05	0.360411		0	0.552041		7.27063e-05	0.551839
M496T112_2	T112_2		1.94444e-05	0.424793		1.23586e-05	0.546979		2.86032e-05	0.550699		4.19769e-05	0.540259		8.88889e-06	0.535224		4.20483e-05	0.536612		3.34444e-05	0.536666		6.86349e-05	0.531676		1.47143e-05	0.541374		0.000161286	0.541597		2.05556e-05	0.295441		0.000137159	0.455236		0.000143595	0.528375		4.92619e-05	0.529123		2.23333e-05	0.552041		8.1381e-05	0.551839
M328T112_2	T112_2		3.33333e-06	0.544293		1.22626e-05	0.546979		9.10397e-05	0.540457		9.22222e-06	0.540259		0	0.535224		7.5e-06	0.536612		8.28348e-05	0.536666		2.92857e-05	0.531676		2.05e-05	0.535859		0.000156238	0.541597		0	0.52681		3.87143e-05	0.550973		0	0.528375		4e-06	0.529123		1.6e-05	0.552041		0.00018954	0.551839
M496T112_3	T112_3		4e-06	0.537548		2.88492e-05	0.546979		3.76537e-05	0.550699		1.40909e-05	0.540259		1.12727e-05	0.535224		6.57302e-05	0.536612		1.50714e-05	0.536666		1.30476e-05	0.531676		4.13413e-05	0.535859		1.66667e-05	0.541597		5e-06	0.52681		5.54762e-05	0.550973		4.7619e-05	0.528375		7.91905e-05	0.529123		1.6e-05	0.552041		9.64127e-05	0.551839
M496T112_4	T112_4		1.08571e-05	0.531472		6.46339e-05	0.546979		0.000104619	0.550699		8.67532e-06	0.540259		4.5588e-05	0.535224		0.000311219	0.536612		3.83975e-05	0.536666		3.33333e-06	0.531676		1.7381e-05	0.535859		4.04286e-05	0.541597		6.66667e-06	0.492268		1.2381e-05	0.550973		0.000488214	0.466361		3.8e-05	0.529123		1.8e-05	0.552041		1.10714e-05	0.551839
M496T112_5	T112_5		4.44444e-06	0.531472		5.0272e-05	0.546979		8.49603e-05	0.527431		7.15274e-05	0.540259		1.22222e-05	0.535224		5.99921e-05	0.536612		2.42864e-05	0.536666		3.8373e-05	0.531676		2.19444e-05	0.535859		8e-06	0.541597		8e-06	0.52681		1.24444e-05	0.550973		4e-06	0.528375		5.10952e-05	0.529123		3.80952e-05	0.552041		6.81984e-05	0.551839
M496T112_6	T112_6		0.000297746	0.214766		9.88059e-05	0.546979		5.89394e-05	0.540457		2.11905e-05	0.540259		1.68889e-05	0.535224		5.40729e-05	0.536612		7.72619e-05	0.536666		6.41429e-05	0.531676		4.03016e-05	0.535859		5e-06	0.541597		0.000161365	0.0402205		3.20952e-05	0.550973		3.44762e-05	0.528375		6.73651e-05	0.443631		2.26667e-05	0.552041		4.20188e-05	0.551839
M496T112_7	T112_7		2.78571e-05	0.50451		0.000213844	0.546979		0.000111103	0.550699		3.4e-05	0.540259		2.61825e-05	0.535224		2.99545e-05	0.536612		0.000130931	0.536666		1.82857e-05	0.531676		0	0.535859		3.47619e-05	0.541597		1.7381e-05	0.354904		5.83333e-06	0.550973		4.33095e-05	0.528375		1.16667e-05	0.529123		1e-05	0.552529		3.50397e-05	0.551839
M496T112_8	T112_8		1.42857e-05	0.364401		3.92308e-05	0.546979		1.22222e-05	0.550699		6.2938e-05	0.540259		3.07698e-05	0.535224		3.31667e-05	0.536612		0.000154991	0.536666		1.07143e-05	0.531676		0	0.535859		6e-05	0.541597		8.19524e-05	0.111521		0.000285413	0.315014		0.000121984	0.528375		0	0.529123		4.4e-05	0.552041		1.52381e-05	0.551839
M496T112_9	T112_9		2.64286e-05	0.499972		7.53838e-05	0.546979		6.22222e-06	0.550699		3.21212e-05	0.540259		2.75e-05	0.535224		3.17698e-05	0.538819		4.05967e-05	0.536666		1.14286e-05	0.536463		4.11746e-05	0.535859		6.78095e-05	0.541597		2.12698e-05	0.184312		1.2381e-05	0.550973		9.96032e-05	0.528375		0	0.529123		7.34286e-05	0.552041		6.8254e-05	0.551839
M105T113	T113		4.44444e-06	0.531472		3.32251e-05	0.546979		8.33333e-05	0.550699		1.59444e-05	0.540259		3.56046e-05	0.535224		2.61587e-05	0.536612		1.98333e-05	0.536666		1.79394e-05	0.531676		2.71667e-05	0.535859		7.50476e-05	0.541597		1.33333e-05	0.483194		9.04762e-06	0.550973		5.71429e-06	0.528375		0	0.529123		1.37143e-05	0.552041		0.000136246	0.551839
M270T113	T113		0	0.531472		4.25397e-05	0.546979		9.52381e-06	0.550699		5.07937e-06	0.541893		1.43723e-05	0.535224		2.66768e-05	0.536612		2.16825e-05	0.536666		0	0.531676		3.33333e-06	0.535859		3.6e-05	0.541597		0	0.52681		2.85714e-06	0.550973		1.36111e-05	0.528375		5e-06	0.529123		5.71429e-06	0.552041		0	0.551839
M326T113	T113		0	0.536716		4.81046e-05	0.546979		1.94048e-05	0.550699		4.51205e-05	0.540259		2.78268e-05	0.535224		4.40981e-05	0.536612		2.05159e-05	0.536666		1.41587e-05	0.531676		1.62143e-05	0.535859		3.35476e-05	0.541597		0	0.49003		9.05476e-05	0.550973		4.03016e-05	0.528375		0	0.529123		1.46667e-05	0.552041		3.14286e-05	0.551839
M327T113	T113		3.74286e-05	0.531472		0.000118841	0.546979		8.64921e-05	0.550699		0.000232081	0.540259		0.00012071	0.535224		0.00015904	0.536612		4.22071e-05	0.536666		4.57778e-05	0.531676		2.5e-06	0.535859		3.52857e-05	0.541597		0	0.52681		5.71429e-06	0.550973		4.44444e-06	0.528375		2.71429e-05	0.529123		6.66667e-06	0.552041		8.21429e-06	0.551839
M329T113	T113		4e-06	0.531472		1.60928e-05	0.546979		4.44444e-05	0.550699		1.76111e-05	0.540473		1.86768e-05	0.535224		0.000140984	0.536612		4.79286e-05	0.536666		2.67302e-05	0.531676		1.8e-05	0.535859		0.000182524	0.541597		0	0.52681		0	0.550973		0	0.528375		1.80952e-05	0.529123		0	0.552041		5.74365e-05	0.551839
M568T113	T113		1.77143e-05	0.531472		1.78571e-05	0.546979		2.86508e-05	0.551126		0	0.540259		1.72078e-05	0.535224		3.86667e-05	0.536612		1.87626e-05	0.536666		1.57143e-05	0.531676		3.2e-05	0.535859		2.08571e-05	0.541597		5.71429e-06	0.52681		2.73333e-05	0.550973		8.41905e-05	0.531809		0	0.529123		3.1e-05	0.552529		0.000137079	0.551839
M514T114	T114		1.46667e-05	0.531472		2.53203e-05	0.546979		1.66587e-05	0.550699		4.52814e-05	0.540259		3.26154e-05	0.535224		3.64127e-05	0.536612		3.46212e-05	0.536666		1.65079e-05	0.531676		4.04683e-05	0.535859		3.56667e-05	0.541597		0	0.549607		9e-06	0.550973		1.01587e-05	0.528375		8e-06	0.529603		0.000264381	0.552041		0	0.551839
M567T114	T114		0.000117036	0.314566		3.32965e-05	0.546979		0.000461294	0.246362		0.000179483	0.466977		0.000371689	0.258173		2.89538e-05	0.536612		0.000328414	0.536666		2.56061e-05	0.531676		6.94444e-06	0.535859		2.4e-05	0.541597		1.07143e-05	0.52681		1.4881e-05	0.550973		4.4e-05	0.528375		9.36984e-05	0.529123		5.64286e-05	0.552041		2.84524e-05	0.551839
M337T115	T115		8.57143e-06	0.506094		5.25339e-05	0.546979		0.000116222	0.550699		5.79076e-05	0.540259		3.68571e-05	0.535224		9.40717e-05	0.536612		5.63571e-05	0.536666		1.16667e-05	0.531676		4e-06	0.537692		2.8e-05	0.541597		0	0.528109		2.54444e-05	0.550973		7.33333e-06	0.528375		2.58571e-05	0.529123		0.000110524	0.552041		1.36905e-05	0.551839
M377T115	T115		0	0.531677		1.90505e-05	0.546979		0	0.550699		1.19444e-05	0.540259		6.0404e-06	0.535224		3.78254e-05	0.536612		5.53182e-05	0.536666		2.53968e-05	0.531676		7.63492e-05	0.535859		6.69048e-05	0.541597		0	0.528993		1.25e-05	0.550973		3.49365e-05	0.528375		6.74921e-05	0.529123		5.71429e-06	0.552041		1.07143e-05	0.551839
M527T116	T116		4.68571e-05	0.374275		1.6746e-05	0.546979		0.000118881	0.292958		0.000105694	0.537726		8.28658e-05	0.535224		2.53427e-05	0.536612		5.07937e-06	0.536666		8.39762e-05	0.531676		4.30714e-05	0.535859		4.4e-05	0.541597		0	0.52681		1.58333e-05	0.550973		7.69683e-05	0.528375		0.000116794	0.354712		2.76667e-05	0.552041		8.29762e-05	0.551839
M531T116	T116		0.000329159	0.190853		2.33333e-05	0.546979		4.69697e-05	0.550699		2.3726e-05	0.540259		6.20952e-05	0.535224		2.42222e-05	0.536612		1.19365e-05	0.536666		0.000101103	0.531676		0.000615651	0.535859		2.80952e-05	0.541597		1.14286e-05	0.298915		0.000126976	0.550973		0.000492444	0.507764		9.2381e-05	0.437538		2.33333e-05	0.552041		0.000251398	0.551839
M365T117	T117		1.77143e-05	0.531472		2.19658e-05	0.546979		7.9127e-05	0.550699		5.31364e-05	0.528207		0.000111304	0.404808		4.2254e-05	0.536612		0.000258446	0.536666		9.37857e-05	0.531676		0.000144929	0.535859		2.60952e-05	0.541597		0	0.531132		0	0.550973		0.000210286	0.528375		4e-06	0.529123		2.77143e-05	0.552041		5.03968e-05	0.551839
M526T117	T117		0	0.450658		5.28203e-05	0.546979		2.39683e-05	0.550699		7.63636e-06	0.540259		5.96162e-05	0.535224		0.000102027	0.536612		4.52482e-05	0.536666		2.80476e-05	0.531676		8.44444e-06	0.535859		3.8381e-05	0.541597		0	0.52681		1.64394e-05	0.551879		7.12915e-05	0.528375		2.27778e-05	0.529123		0	0.552041		3.04762e-05	0.551839
M528T117	T117		4.30952e-05	0.506094		0.000287439	0.546979		0.000536254	0.483532		5.44856e-05	0.540259		0.000214766	0.535224		9.81919e-05	0.536612		0.000869262	0.536666		2.39683e-05	0.531676		9.59841e-05	0.535859		5.71429e-06	0.54261		0	0.52681		3.05159e-05	0.550973		1.14286e-05	0.528375		1.5e-05	0.529123		4.00476e-05	0.552041		3.11111e-05	0.551839
M547T117	T117		5.71429e-06	0.531472		1.80325e-05	0.546979		0.000310881	0.527431		2.56111e-05	0.541893		1.41952e-05	0.535224		0.000167675	0.536612		2.22222e-05	0.536666		2.1381e-05	0.531676		1.14286e-05	0.535859		0.00020581	0.541597		0	0.52681		4e-06	0.550973		5.25317e-05	0.528375		3.33333e-06	0.529123		5e-06	0.552041		7.31349e-05	0.551839
M427T120	T120		0.000391778	0.497876		2.75354e-05	0.546979		3.19444e-05	0.550699		6.94444e-06	0.540259		9e-06	0.54293		9.12381e-05	0.536612		7.82648e-05	0.536666		6.71905e-05	0.531676		0.000307254	0.535859		3.25238e-05	0.541597		0.000132333	0.202089		0.000143619	0.550973		0.000205238	0.360677		5.45397e-05	0.529123		6.66667e-06	0.552041		5.50397e-05	0.551839
M544T120	T120		0.00101402	0.108636		0.0014347	0.0855355		0.000678868	0.221682		1.84286e-05	0.540259		4.32143e-05	0.535224		0.000211844	0.536612		7.01941e-05	0.536666		9.2987e-05	0.531676		5.71429e-06	0.535859		6.66667e-06	0.541597		0.000547206	0.0212633		2.78571e-05	0.550973		3.52698e-05	0.528375		0.000282984	0.268474		0.000122143	0.552041		1.57143e-05	0.551839
M426T121	T121		5.3557e-05	0.511927		4.54899e-05	0.546979		5.32937e-05	0.551126		1.73586e-05	0.540259		1.22222e-05	0.535224		0.000239857	0.536612		3.83413e-05	0.536666		5.51587e-05	0.531676		0.000216008	0.535859		0.000134302	0.541597		9.65714e-05	0.212958		0.000115238	0.550973		0.000400032	0.386211		0.00011919	0.529123		2.8e-05	0.552041		2.93254e-05	0.551839
M480T121	T121		4.16667e-05	0.380641		0.000224821	0.448652		0.000516327	0.120851		1.94949e-05	0.540259		4.44444e-06	0.535224		5.31674e-05	0.536612		0.0001009	0.536666		2.27619e-05	0.531676		3.33333e-06	0.535859		0.000109714	0.541597		0.000116746	0.0724082		0.00011819	0.550973		1.4e-05	0.528375		0	0.529123		1.37143e-05	0.552041		0.000135627	0.551839
M523T121	T121		0.000308825	0.138978		0.000741473	0.386166		0.000383111	0.325491		3.65108e-05	0.519783		3.81313e-05	0.535224		3.59163e-05	0.536612		0.000186196	0.536666		8.28889e-05	0.531676		3.42857e-05	0.535859		1.2381e-05	0.541597		0.00106605	0.0160997		7.62778e-05	0.550973		1.96032e-05	0.528375		0.000112857	0.291231		2.17143e-05	0.552041		3.33333e-06	0.551839
M524T121	T121		0.00112024	0.21649		0.000947134	0.292132		0.000607651	0.250782		0.000164989	0.492326		4.26623e-05	0.535224		9.32619e-05	0.536612		0.000306449	0.536666		0.000219659	0.531676		4e-06	0.535859		5.71429e-06	0.541597		0.00112637	0.0371432		9.0754e-05	0.550973		1.33333e-05	0.528375		8.04286e-05	0.353706		9e-06	0.552041		7.22222e-06	0.551839
M545T121	T121		0.000247714	0.152014		0.0014344	0.0809217		0.000624408	0.191903		2.68427e-05	0.540259		3.96991e-05	0.535224		0.000298472	0.536612		0.000101884	0.536666		0.000123643	0.531676		8.88095e-05	0.535859		1.2e-05	0.541597		0.000519302	0.02977		4.08095e-05	0.550973		6.11905e-05	0.528375		5.65714e-05	0.325454		1.90476e-05	0.552041		1.79365e-05	0.551839
M620T121	T121		0.000523365	0.156873		8.1e-05	0.546979		0.000622206	0.212886		2.73102e-05	0.540259		0	0.535224		6.45635e-05	0.536612		0.000159719	0.536666		3.98095e-05	0.531676		1.64286e-05	0.535859		8.44444e-06	0.541597		0.000423667	0.020097		0.000106714	0.550973		1.66667e-05	0.528375		9.11905e-05	0.365385		5.73333e-05	0.552041		1.07143e-05	0.551839
M522T121_4	T121_4		0.00102505	0.087338		0.0018783	0.266677		0.0010828	0.161855		2.84365e-05	0.540259		2.74762e-05	0.535224		0.000186851	0.536612		0.000329664	0.536666		0.000231725	0.531676		1.68254e-05	0.535859		3.14286e-05	0.541597		0.00129633	0.0143933		0.000181206	0.415221		0.000190746	0.419701		0.000342143	0.217161		3.46667e-05	0.552041		9.44444e-06	0.551839
M522T121_5	T121_5		3.51587e-05	0.531472		0.000120846	0.546979		2.80794e-05	0.550699		2.14935e-05	0.546064		1.21429e-05	0.535224		1.55556e-05	0.536612		5.00952e-05	0.536666		0.0001485	0.531676		0	0.535859		0.000105429	0.541597		4e-06	0.52681		1.25e-05	0.550973		2.74444e-05	0.528375		0.000169762	0.529123		1.07143e-05	0.552041		6.94286e-05	0.551839
M522T121_6	T121_6		0.000115206	0.297808		0.000100127	0.546979		2.21032e-05	0.550699		6.13341e-05	0.540259		1.91825e-05	0.535224		8.79805e-05	0.536612		3.21746e-05	0.536666		1.28571e-05	0.531676		0.00105802	0.535859		0.000108	0.541597		0	0.31671		0.000110508	0.550973		3.93492e-05	0.528375		0.000185921	0.328072		0.000841667	0.552041		0.000143073	0.551839
M522T121_7	T121_7		3.42698e-05	0.518108		2.54365e-05	0.546979		5.92857e-05	0.550699		3.89394e-05	0.540259		6.04949e-05	0.535224		3.2096e-05	0.536612		5.6881e-05	0.536841		3.14683e-05	0.531676		5.77381e-05	0.535859		0	0.54261		5.91905e-05	0.1908		9.04762e-06	0.550973		0.000102214	0.528375		4.40952e-05	0.529123		4.93333e-05	0.552041		4.68651e-05	0.551839
M290T122	T122		2.14286e-05	0.450658		4.44127e-05	0.546979		4e-06	0.550699		8.57143e-06	0.540259		1.05385e-05	0.535224		2.63889e-05	0.536612		1.03333e-05	0.536666		0	0.531676		2.20952e-05	0.535859		2.26667e-05	0.541597		0	0.52681		3.90952e-05	0.550973		7.23651e-05	0.528375		0	0.518215		2.14286e-05	0.552041		1.52381e-05	0.551839
M296T122	T122		0.000110952	0.205173		1.69444e-05	0.546979		0	0.550699		2.90476e-05	0.540259		2.19949e-05	0.535224		2.58975e-05	0.536612		3.96912e-05	0.536666		1.52381e-05	0.531676		8.5119e-05	0.535859		0.000162762	0.541597		0	0.416359		4.77063e-05	0.550973		1.57143e-05	0.528375		0.000119333	0.439989		4.07619e-05	0.552041		5.62143e-05	0.551839
M381T124	T124		0.000235492	0.224926		0.00070662	0.295921		0.00124971	0.161855		0.000217032	0.168001		0.000807286	0.204275		0.00127311	0.434485		2.4899e-05	0.536666		0.00021531	0.531676		2.34286e-05	0.535859		3.0381e-05	0.541597		0	0.52681		1.32143e-05	0.550973		0	0.528375		0.00114789	0.133106		0.000114381	0.552041		4.44444e-06	0.551839
M374T126	T126		0.000175222	0.13735		1.72727e-05	0.546979		0.000141421	0.420421		1.43571e-05	0.540259		2.55729e-05	0.535224		2.28333e-05	0.536612		6.34524e-05	0.541538		0.000123024	0.531676		0.000557984	0.421741		6.64762e-05	0.541597		1.61111e-05	0.0795108		0.00021777	0.542918		4.79048e-05	0.528375		3.26508e-05	0.400402		0	0.552041		0.000243794	0.551839
M308T127	T127		1.07143e-05	0.380641		1.05714e-05	0.546979		6.66667e-06	0.550699		8.62143e-05	0.540259		3.70051e-05	0.535224		3.39365e-05	0.536612		3.48658e-05	0.536666		1.44444e-05	0.531676		4.11905e-05	0.535859		3.41429e-05	0.541597		8.88889e-06	0.52681		1.78571e-05	0.550973		4.68254e-05	0.528375		0.000102206	0.401192		5.4e-05	0.552041		5.79365e-06	0.551839
M528T127	T127		4.47619e-05	0.531472		7.77807e-05	0.546979		1.06667e-05	0.550699		1.53333e-05	0.540259		5.88745e-06	0.535224		1.16667e-05	0.537634		6.05159e-05	0.536666		2.85714e-05	0.531676		0.000281111	0.535859		5e-06	0.541597		0	0.52681		1.66667e-05	0.550973		1.72078e-05	0.528375		3.3e-05	0.529123		1.2381e-05	0.552041		8.92857e-05	0.551839
M328T129	T129		2.73889e-05	0.424769		5.11154e-05	0.546979		9.50159e-05	0.517029		1.11111e-05	0.540259		3.73521e-05	0.535224		6.64473e-05	0.536612		2.21587e-05	0.536666		0	0.531676		3.33333e-06	0.535859		5e-05	0.541597		0	0.526747		7.93651e-06	0.550973		1.47143e-05	0.528375		2.80952e-05	0.400402		3e-05	0.552041		2.86905e-05	0.551839
M329T129	T129		0	0.531472		7.85714e-06	0.546979		1.07143e-05	0.550699		3.87222e-05	0.540259		3.77078e-05	0.535224		4.49473e-05	0.536612		5.09921e-05	0.536666		1.93254e-05	0.531676		3.33333e-06	0.535859		1.6e-05	0.541597		0	0.52681		4.44444e-06	0.550973		0	0.528375		0	0.529123		4e-05	0.552041		1.34286e-05	0.551839
M480T129	T129		7.68571e-05	0.358044		4.25159e-05	0.546979		2.14286e-05	0.550699		0.00102382	0.215659		0.000299599	0.535224		0.000313238	0.536612		6.61746e-05	0.536666		0.000935571	0.332419		5e-06	0.535859		6.10952e-05	0.541597		0.00100452	0.0254091		0.000990373	0.375034		0.00089296	0.281685		0.00038581	0.219358		2e-05	0.552041		3.1e-05	0.551839
M267T130	T130		3.18254e-05	0.499972		7.90541e-05	0.546979		0.000116571	0.550699		7.45455e-06	0.540259		7.34524e-05	0.535224		0.000704372	0.536612		7.07381e-05	0.536666		6.2e-05	0.531676		1.08571e-05	0.536381		2.5381e-05	0.541597		5.71429e-06	0.52681		1.29365e-05	0.550973		7.67063e-05	0.528375		7.85714e-06	0.529123		1.37143e-05	0.552041		7.30159e-06	0.551839
M326T130	T130		0	0.528903		1.19365e-05	0.546979		0.000200312	0.540457		2.76111e-05	0.540259		1.81263e-05	0.535224		5.27395e-05	0.536612		1.55556e-05	0.536666		5.22619e-05	0.531676		2.42857e-05	0.535859		0.000104952	0.541597		1e-05	0.52681		0	0.550973		3.06667e-05	0.528375		4.44444e-06	0.529123		1.86667e-05	0.552041		0.000105357	0.551839
M327T130	T130		5e-06	0.506094		6.4754e-05	0.519363		3.40159e-05	0.550699		1.92778e-05	0.540259		0.00016024	0.535224		0.000225304	0.536612		1.84444e-05	0.536666		0	0.531676		1.64444e-05	0.535859		6.87143e-05	0.547907		5.71429e-06	0.527081		4.3873e-05	0.550973		0.000119906	0.528375		5e-06	0.529123		2.17143e-05	0.552041		3.74603e-05	0.551839
M531T130	T130		1.51587e-05	0.531472		1.34921e-05	0.546979		4.5e-05	0.555436		2.85714e-06	0.540259		4.85714e-06	0.535224		5.98189e-05	0.536612		7.29791e-05	0.536666		2.03571e-05	0.531676		0.000119325	0.535859		4.87619e-05	0.541597		2e-05	0.52681		2.59127e-05	0.550973		8.33333e-06	0.528375		0	0.529841		5.46667e-05	0.552041		6.35397e-05	0.551839
M571T130	T130		0	0.531472		9.22222e-06	0.546979		5e-06	0.550699		5.91991e-05	0.540259		3.4842e-05	0.535224		4.70267e-05	0.536612		7.01847e-05	0.536666		2.89524e-05	0.531676		1.30159e-05	0.535859		8.38095e-05	0.541597		1.44444e-05	0.52681		2.85714e-06	0.550973		3.78175e-05	0.528375		4.9381e-05	0.515538		4.34286e-05	0.552041		1.64286e-05	0.553574
M402T131	T131		6.84127e-05	0.430833		0.000203894	0.482392		6.40317e-05	0.5442		4.21522e-05	0.540259		1.67143e-05	0.540553		5.13254e-05	0.536612		1.90253e-05	0.536666		8.57937e-05	0.531676		3.4381e-05	0.535859		6e-05	0.541597		5.71429e-06	0.52681		0.000102143	0.550973		2.85714e-06	0.528375		0.000115127	0.328072		2.14286e-05	0.552041		2.56667e-05	0.551839
M403T131	T131		4.88571e-05	0.421951		0.000217348	0.445102		9.25397e-05	0.5442		7.0746e-05	0.540259		1.97778e-05	0.535224		0.000120631	0.536612		2.61667e-05	0.536666		0.000126048	0.531676		9.04762e-06	0.535859		6.93333e-05	0.541597		0	0.52681		0.000151048	0.550973		7.77778e-06	0.528375		0.000136405	0.410602		0.000138714	0.552041		5.06587e-05	0.552004
M530T131	T131		2.3873e-05	0.544293		6.53206e-05	0.546979		8.21429e-06	0.550699		1.88506e-05	0.540259		0.000129833	0.536514		3.8746e-05	0.536612		2.55159e-05	0.536666		3.64921e-05	0.531676		4.54683e-05	0.535859		4.47619e-05	0.541597		0	0.52681		2.85714e-06	0.550973		1.75238e-05	0.528375		1.2381e-05	0.536244		2.66667e-05	0.552041		0.000124619	0.551839
M561T131	T131		0	0.531472		0.000105228	0.546979		7.52143e-05	0.510218		5.77778e-05	0.540259		2.09683e-05	0.535224		1.94444e-05	0.536612		3.82417e-05	0.536666		2.02381e-05	0.531676		1.02222e-05	0.535859		0.000342143	0.541597		0	0.52681		5.71429e-06	0.550973		3.37143e-05	0.528375		1.33333e-05	0.529123		6.2381e-05	0.552041		3.01825e-05	0.551839
M570T131	T131		3.46522e-05	0.531472		6.5438e-05	0.546979		5.33333e-05	0.550699		4.15036e-05	0.540259		4.69394e-05	0.535224		0.000368799	0.536612		4.42395e-05	0.536666		4.45476e-05	0.531676		9.08571e-05	0.535859		3.31429e-05	0.541597		0	0.52681		1.44444e-05	0.550973		3.90714e-05	0.528375		0.00115835	0.380646		4.7e-05	0.552041		0.000160127	0.551839
M530T132	T132		0	0.531472		4.19531e-05	0.546979		1.07937e-05	0.550699		2.85714e-06	0.591164		6.94444e-06	0.535224		5.50346e-05	0.536612		3.5342e-05	0.536666		1.27778e-05	0.531676		2.32063e-05	0.535859		5.2e-05	0.541597		0	0.52681		1.70476e-05	0.550973		1.95238e-05	0.528375		8e-06	0.529123		2.57143e-05	0.552041		7.70476e-05	0.551839
M535T132	T132		7.25238e-05	0.531472		0.000271931	0.447227		3.05556e-05	0.550699		3.34856e-05	0.542023		2.55087e-05	0.535224		8.21429e-06	0.536612		4.83492e-05	0.536666		2.33333e-05	0.531676		5.11825e-05	0.535859		0	0.541597		1.14286e-05	0.500532		5.71429e-06	0.550973		3.10952e-05	0.528375		8.49206e-05	0.529123		0	0.552041		1.05e-05	0.551839
M550T132	T132		1e-05	0.556626		4.80519e-05	0.546979		1.73333e-05	0.550699		0.000185874	0.395308		4.62734e-05	0.535224		0.000249274	0.536612		0.000189216	0.536666		0.000292929	0.531676		5e-06	0.535859		1.2381e-05	0.541597		2.66667e-05	0.270733		3.50238e-05	0.550973		4.2381e-05	0.528375		2.38889e-05	0.529123		0.00038319	0.552041		6.06587e-05	0.551839
M528T133	T133		4.44444e-06	0.531472		2.22222e-06	0.546979		7.5e-06	0.574177		1e-05	0.540528		4.96364e-05	0.535224		1.89444e-05	0.536612		5.14286e-05	0.536666		0.000117825	0.531676		2.68571e-05	0.535859		4.97143e-05	0.541597		8e-06	0.52681		2.41587e-05	0.551606		5.43651e-05	0.528375		5.71429e-06	0.529123		8.83333e-05	0.552041		2.19683e-05	0.551839
M529T133	T133		2.20238e-05	0.528903		3.28889e-05	0.546979		3.36508e-05	0.550699		1.53571e-05	0.540259		8.42648e-05	0.535224		3.24444e-05	0.536612		4.4044e-05	0.536666		1.82143e-05	0.531676		0	0.535859		5.05952e-05	0.541597		0	0.52681		3.33333e-06	0.586105		0	0.528375		1.94444e-05	0.529123		7.18095e-05	0.552041		2.11508e-05	0.551839
M541T133	T133		4.44444e-06	0.531677		2.40238e-05	0.546979		4.75317e-05	0.550699		9.93651e-06	0.540259		1.64141e-05	0.535224		4.56861e-05	0.536612		8.55873e-05	0.536666		6.59841e-05	0.531676		3.45476e-05	0.535859		5.9e-05	0.541597		4.44444e-06	0.52681		0	0.550973		3e-05	0.528375		2.97143e-05	0.529123		1.80952e-05	0.552041		3.07143e-05	0.551839
M569T133	T133		1.82857e-05	0.404282		3.59921e-05	0.546979		1e-05	0.550699		0	0.540259		2.00159e-05	0.535224		6.80491e-05	0.536612		6.81039e-05	0.536666		3.53016e-05	0.531676		0.00010881	0.535859		5.49524e-05	0.541597		0	0.477548		0	0.550973		8.01429e-05	0.528375		1e-05	0.529123		5.71429e-06	0.552041		3.30714e-05	0.551839
M581T133	T133		5.71429e-06	0.531472		1.08586e-05	0.546979		5.25123e-05	0.550699		9.19791e-05	0.540259		2.04365e-05	0.535224		0.000190968	0.536612		4.06515e-05	0.536666		1.6e-05	0.531676		2.5873e-05	0.535859		1.87143e-05	0.541597		1.01587e-05	0.52681		2.55079e-05	0.550973		4.45079e-05	0.528375		4.90952e-05	0.529123		0	0.552041		1.49444e-05	0.551839
M482T134	T134		6.66667e-06	0.531472		9.48983e-05	0.546979		5e-06	0.550699		0.000181255	0.540259		7.25022e-05	0.535224		0.00128478	0.28257		8.593e-05	0.536666		0.000113095	0.531676		5e-06	0.535859		7.44286e-05	0.541597		2.80476e-05	0.306854		7.6246e-05	0.550973		0.00147889	0.284272		0.000239508	0.529123		9.07143e-05	0.552041		5.12143e-05	0.551839
M284T135	T135		2.73333e-05	0.506094		3.0627e-05	0.546979		7.83254e-05	0.550699		2.21032e-05	0.540259		1.93889e-05	0.535224		4.37339e-05	0.536612		4.11991e-05	0.536666		4.16667e-05	0.531676		1.57143e-05	0.535859		6.66667e-06	0.541597		0	0.52681		1.83333e-05	0.550973		6.19048e-06	0.528375		0	0.529123		1.2381e-05	0.552041		0	0.551839
M285T135	T135		8e-06	0.531472		6.53846e-06	0.546979		1.60714e-05	0.550699		3.84683e-05	0.540259		1.97222e-05	0.535224		7.21948e-05	0.536612		1.89365e-05	0.536666		5.71429e-06	0.531676		1.59444e-05	0.535859		0.000328524	0.541597		0	0.425013		8.30159e-05	0.550973		5.78254e-05	0.528375		1.46667e-05	0.529123		3.33333e-06	0.552041		0.000149722	0.551839
M463T135	T135		0	0.531472		4.40981e-05	0.546979		2.85714e-06	0.550699		5.83824e-05	0.540259		3.09683e-05	0.535224		3.20794e-05	0.536612		9.50159e-05	0.536666		2.2e-05	0.531676		2.86508e-05	0.535859		2.76667e-05	0.541597		1.14286e-05	0.52681		1.70159e-05	0.550973		1e-05	0.528375		1.66667e-05	0.529123		5.77143e-05	0.552041		5e-06	0.551839
M465T135	T135		1e-05	0.531472		6.14127e-05	0.546979		4.70476e-05	0.550699		5.35714e-06	0.540259		1.51667e-05	0.535224		5.9404e-05	0.536612		1.63268e-05	0.536666		0	0.531676		2.65873e-05	0.535859		2.57143e-05	0.541597		0	0.52681		0	0.550973		3.55397e-05	0.528375		6.66667e-06	0.532581		7.06667e-05	0.552041		0.000346294	0.551839
M486T135	T135		1.14286e-05	0.531472		3.37253e-05	0.546979		1.30159e-05	0.550699		1.8373e-05	0.540259		6.23559e-05	0.535224		2.50079e-05	0.536612		1.75e-05	0.536666		2.14286e-05	0.531676		1.71667e-05	0.535859		1.86667e-05	0.541597		0	0.52681		1.46667e-05	0.550973		2.08333e-05	0.528375		0	0.529123		5.71429e-06	0.552041		2.85714e-06	0.551839
M533T135	T135		0	0.531472		2.53889e-05	0.546979		9.44444e-06	0.550699		9.77778e-06	0.540259		3.62547e-05	0.535224		2.78434e-05	0.536612		1.45556e-05	0.536666		2.64286e-05	0.531676		1e-05	0.536381		8.33333e-06	0.541597		0	0.52883		9e-06	0.558581		2.85714e-06	0.528375		6.85714e-06	0.529123		2.50476e-05	0.552041		0	0.551839
M540T135	T135		1e-05	0.531472		3.41905e-05	0.546979		2.52381e-05	0.550699		1.54444e-05	0.540259		7.93651e-06	0.535224		2.143e-05	0.536612		6.45159e-05	0.536666		2.5e-05	0.531676		1.83333e-05	0.535859		2.60952e-05	0.541597		8e-06	0.52681		3.27937e-05	0.550973		0.00012596	0.528375		3.87619e-05	0.529123		1.33333e-05	0.552041		1.35714e-05	0.551839
M545T135	T135		6.66667e-06	0.531472		4.08622e-05	0.546979		4.77778e-05	0.550699		1.2e-05	0.540259		2.04762e-05	0.535224		7.37569e-05	0.536612		4.2627e-05	0.536666		4.71429e-05	0.531676		5.71429e-06	0.535859		2.73333e-05	0.541597		1.5e-05	0.558094		0	0.550973		1.46667e-05	0.528375		0	0.529123		0.000119333	0.552041		5.58571e-05	0.551839
M445T136	T136		1.2381e-05	0.531472		0.000268574	0.445102		0.000385016	0.360249		0.000195647	0.540259		0.000280933	0.404808		8.76111e-05	0.536612		6.70758e-05	0.536666		5.34127e-05	0.531676		1.32143e-05	0.535859		0.000122619	0.541597		1.16667e-05	0.52681		2.24444e-05	0.550973		1.59365e-05	0.528375		0	0.529841		1.33333e-05	0.552041		9.58413e-05	0.551839
M446T136	T136		5.71429e-06	0.517397		4.2e-05	0.546979		4.35397e-05	0.550699		9.56739e-05	0.416565		6.05084e-05	0.535224		2.93889e-05	0.536612		3.14921e-05	0.536666		2.96825e-05	0.531676		7.77778e-06	0.535859		0	0.541597		5.51429e-05	0.510576		1.01587e-05	0.550973		0	0.528375		8.74286e-05	0.529123		5.87619e-05	0.552041		2.12698e-05	0.551839
M447T136	T136		1.96429e-05	0.476706		2.13333e-05	0.546979		3.73571e-05	0.510218		3.5303e-05	0.540259		3.49141e-05	0.535224		2.10794e-05	0.536612		2.32778e-05	0.536666		5.71429e-06	0.531676		1.15e-05	0.535859		1.06667e-05	0.541597		1.07143e-05	0.527521		0	0.550973		8.57143e-06	0.528375		2.70476e-05	0.529123		0	0.552041		3.34921e-05	0.551839
M466T136	T136		2.85714e-06	0.506094		4.16364e-05	0.546979		7.10635e-05	0.51698		1.80087e-05	0.540259		3.45556e-05	0.535224		1.68254e-05	0.536612		2e-06	0.536666		1.33333e-05	0.531676		2.5e-06	0.535859		9.37619e-05	0.541597		0	0.52883		6.66667e-06	0.550973		2.5e-06	0.528375		1.2e-05	0.529123		1.33333e-05	0.552041		5.15238e-05	0.551839
M467T136	T136		5e-06	0.531472		1.11198e-05	0.546979		5.12063e-05	0.550699		3.73377e-05	0.540259		3.1453e-05	0.535224		4.12316e-05	0.536612		2.91515e-05	0.536666		2.85714e-06	0.531676		7.33333e-06	0.535859		2.75556e-05	0.541597		0	0.52681		0	0.550973		1.16667e-05	0.528375		0	0.529123		0.00011119	0.552041		2.0119e-05	0.551839
M469T136	T136		0	0.531472		3.30505e-05	0.546979		1.01587e-05	0.550699		1.79365e-05	0.540259		1.37157e-05	0.535224		0.000702675	0.536612		4.83333e-05	0.536666		4.89524e-05	0.531676		2.28571e-05	0.535859		2.66667e-05	0.541597		5.71429e-06	0.52681		1.35238e-05	0.550973		0.000213921	0.528375		0	0.531817		1.86667e-05	0.552041		6.90079e-05	0.551839
M487T136	T136		0	0.531472		4.89315e-05	0.546979		5.73492e-05	0.550699		4.74048e-05	0.495806		0	0.535224		3.4961e-05	0.536612		1.79683e-05	0.536666		2.85714e-05	0.531676		3.26905e-05	0.535859		0.000137619	0.541597		1.3e-05	0.516875		2.68254e-05	0.550973		0.000122524	0.528375		4.26111e-05	0.529123		9.52381e-06	0.554354		2.85714e-06	0.551839
M534T136	T136		2.46032e-05	0.457682		0.00017526	0.546979		2.32381e-05	0.550699		4.08175e-05	0.540259		3.9873e-05	0.535224		3.55079e-05	0.536612		0.000110532	0.536666		2.17857e-05	0.531676		0	0.5439		4.8e-05	0.541597		5.71429e-06	0.52681		2.85714e-06	0.550973		9.04762e-06	0.528375		6.66667e-06	0.529123		7.27143e-05	0.552041		5.22937e-05	0.551839
M464T136_1	T136_1		6.85714e-06	0.531472		5.3583e-05	0.546979		1.94444e-05	0.550699		8.44444e-06	0.540259		2.09444e-05	0.535224		1.25794e-05	0.536612		1.59127e-05	0.536666		2.30952e-05	0.531676		5.77381e-05	0.535859		0.000316952	0.541597		6.66667e-06	0.52681		6.51349e-05	0.550973		1.7381e-05	0.528375		6.66667e-06	0.531817		8.40952e-05	0.552041		0.000136825	0.551839
M464T136_2	T136_2		0	0.531472		1.13566e-05	0.546979		2.86905e-05	0.5442		6.66667e-06	0.540259		3.77143e-05	0.535224		5.04127e-05	0.536612		2.66465e-05	0.536666		1.84921e-05	0.531676		1.26905e-05	0.553596		0.000198095	0.541597		0	0.52883		0.000150262	0.550973		0.000138937	0.528375		2e-05	0.529123		2.36667e-05	0.552041		0.000123278	0.551839
M464T136_3	T136_3		0	0.450036		3.62157e-05	0.546979		5.50743e-05	0.550699		1.53889e-05	0.540259		2.08254e-05	0.535224		3.11111e-05	0.536612		3.27309e-05	0.536666		0	0.531676		0	0.535859		0.000109095	0.541597		0	0.52681		2.1381e-05	0.550973		0	0.528375		1.71429e-05	0.453958		4e-06	0.552041		2.27778e-05	0.551839
M464T136_4	T136_4		1.16667e-05	0.531472		4.85714e-06	0.546979		3.22222e-05	0.550699		2.93737e-05	0.540259		3.52475e-05	0.535224		5.26257e-05	0.536612		8.69048e-06	0.536666		5.71429e-06	0.531676		2.44762e-05	0.535859		0.000340429	0.541597		1.01587e-05	0.410638		2.55556e-05	0.550973		0.00018846	0.528375		2.87143e-05	0.529123		1e-05	0.552041		2.68175e-05	0.551839
M464T136_5	T136_5		0	0.531472		1.87143e-05	0.546979		0.000128317	0.550699		4.00895e-05	0.540259		4.88571e-05	0.535224		2.00577e-05	0.536612		5.63254e-05	0.536666		5.61746e-05	0.531676		2.08571e-05	0.535859		0.000233714	0.541597		8.88889e-06	0.52681		2.53175e-05	0.550973		1.41667e-05	0.528375		1.37143e-05	0.529123		1.6e-05	0.552041		0.000116341	0.551839
M464T136_6	T136_6		2.33333e-05	0.531472		5.421e-05	0.546979		3.49206e-05	0.550699		9.83651e-05	0.540259		0.000200226	0.535224		7.07814e-05	0.536612		8.34048e-05	0.536666		5.83333e-05	0.531676		3.63636e-06	0.536381		8.19048e-05	0.541597		1e-05	0.52681		4.37619e-05	0.550973		2.85714e-06	0.528375		1.96032e-05	0.529123		1.66667e-05	0.552041		9.40952e-05	0.551839
M173T137	T137		5.71429e-06	0.531472		7.54078e-05	0.546979		0	0.550699		4.0404e-06	0.559976		4.71032e-05	0.535224		1.4e-05	0.536612		0.000232996	0.536666		0	0.531676		5.02381e-05	0.535859		1.8e-05	0.541597		0	0.527081		9.69524e-05	0.550973		1.12222e-05	0.528375		7.35238e-05	0.529123		2.16667e-05	0.552041		5.1e-05	0.551839
M448T137	T137		1.14286e-05	0.41561		0.000101732	0.546979		2.08254e-05	0.550699		2.87619e-05	0.540259		1.77381e-05	0.535224		6.30125e-05	0.536612		4.83045e-05	0.536666		9.16667e-06	0.531676		1.58333e-05	0.535859		4.13333e-05	0.541597		0	0.52681		2.65476e-05	0.550973		1.71429e-05	0.528375		2.80952e-05	0.529123		1.46667e-05	0.552041		2.14286e-05	0.551839
M505T137	T137		0	0.531472		1.58333e-05	0.546979		8e-06	0.550699		0	0.549233		1.10476e-05	0.535224		1.80769e-05	0.536612		4.82063e-05	0.536666		2.20952e-05	0.531676		0	0.535859		2.5e-05	0.541597		0	0.52681		1.57143e-05	0.550973		0	0.528375		5e-06	0.529123		2.90476e-05	0.552041		1.46667e-05	0.551839
M506T137	T137		0	0.548097		1.36111e-05	0.546979		3.33333e-06	0.550699		0	0.549735		2.54242e-05	0.535224		3.71667e-05	0.536612		0.000106008	0.536666		2.93333e-05	0.531676		2.66667e-05	0.535859		2.5e-06	0.541597		0	0.52883		3.89286e-05	0.550973		1.5e-05	0.528375		0	0.529123		5.0381e-05	0.55655		2.63333e-05	0.551839
M549T137	T137		1e-05	0.531472		2.76667e-05	0.546979		3.729e-05	0.550699		2.22395e-05	0.540259		2.00556e-05	0.535224		5.84286e-05	0.536612		0.000237357	0.536666		5.71429e-06	0.531676		2.7619e-05	0.535859		3.57143e-05	0.541597		5e-06	0.52681		0	0.550973		0.000112222	0.528375		5.43492e-05	0.529123		0	0.552041		5.47619e-05	0.551839
M171T137_1	T137_1		1.33333e-05	0.506094		7.35664e-05	0.546979		5.06984e-05	0.550699		8.62648e-05	0.540259		0.000102478	0.535224		0.000171819	0.536612		5.34286e-05	0.536666		4.78968e-05	0.531676		5.95873e-05	0.535859		1.01587e-05	0.541597		0	0.52681		2.85714e-06	0.550973		1.25e-05	0.528375		9.04762e-06	0.529123		3.01429e-05	0.552041		7.68492e-05	0.551839
M464T137_1	T137_1		1e-05	0.531472		0	0.546979		9.28651e-05	0.550699		9.52381e-06	0.542		2.09365e-05	0.535224		1.09848e-05	0.536612		2.25714e-05	0.536666		1.4e-05	0.531676		1.25e-05	0.535859		3.8e-05	0.541597		0	0.52681		4e-06	0.550973		2.0873e-05	0.528375		2e-05	0.529123		6.13333e-05	0.552041		8.45714e-05	0.551839
M485T137_1	T137_1		5.71429e-06	0.531472		3.67734e-05	0.546979		0.000122222	0.550699		1.66667e-05	0.540259		8.88889e-06	0.535224		3.95397e-05	0.536612		8.21429e-06	0.536666		4.33571e-05	0.531676		7.77381e-05	0.535859		0.000184	0.541597		0	0.50382		1.95238e-05	0.550973		7.85714e-06	0.528375		1.90476e-05	0.529123		1.5e-05	0.555308		8.30397e-05	0.551839
M469T137_1	T137_1		0	0.531472		2.38889e-05	0.546979		1.07143e-05	0.550699		4.12968e-05	0.540259		1.16667e-05	0.535224		3.69848e-05	0.536612		5.26984e-05	0.536666		8.88889e-06	0.531676		0.00020719	0.535859		1.73333e-05	0.541597		8.39365e-05	0.349129		6.04683e-05	0.550973		1.45238e-05	0.528375		6.66667e-06	0.529123		0.000125429	0.552041		0.00020081	0.551839
M171T137_2	T137_2		0	0.531472		7.5772e-05	0.546979		5.73095e-05	0.550699		4.44444e-06	0.540259		6.39127e-05	0.535224		3.30808e-05	0.536612		3.20079e-05	0.536666		5.56905e-05	0.531676		0	0.535859		1.46667e-05	0.541597		0	0.528285		2.47619e-05	0.550973		4.72222e-06	0.528375		3.33333e-06	0.529123		0	0.552041		0	0.551839
M464T137_2	T137_2		8.15952e-05	0.52926		2.05808e-05	0.546979		2.5e-06	0.550699		2.75238e-05	0.540259		0.00019598	0.535224		2.70556e-05	0.536612		0.000299956	0.536666		2.5e-06	0.531676		9.04762e-06	0.535859		3.33333e-06	0.541597		0	0.52681		1.30794e-05	0.550973		1.28571e-05	0.528375		0.000175937	0.529123		4e-05	0.552041		1.35238e-05	0.551839
M465T137_2	T137_2		0	0.531472		1.46212e-05	0.546979		8.55238e-05	0.550699		7.5e-06	0.579324		4.68016e-05	0.535224		1.11111e-05	0.536612		3.69365e-05	0.536666		1.52381e-05	0.531676		2.44286e-05	0.535859		0.000287238	0.541597		0	0.52681		8.76032e-05	0.550973		3.15476e-05	0.528375		1.2381e-05	0.529123		2.90476e-05	0.552041		5.21825e-05	0.551839
M485T137_2	T137_2		5.71429e-06	0.531472		3.96113e-05	0.546979		3.44762e-05	0.550699		2.14848e-05	0.540259		3.16426e-05	0.535224		0.000106647	0.536612		3.37222e-05	0.536666		4.48175e-05	0.531676		0	0.535859		2.46667e-05	0.541597		0	0.527081		0	0.550973		1e-05	0.528375		1.24444e-05	0.529123		1.90476e-05	0.552041		2.85714e-06	0.551839
M469T137_2	T137_2		6.43651e-05	0.41398		6.66667e-06	0.546979		9.16667e-06	0.550699		4.52381e-06	0.541893		8.72222e-06	0.535224		4.12677e-05	0.568056		3.65238e-05	0.536666		3e-05	0.531676		0.000111603	0.535859		0.000697286	0.541597		1.51587e-05	0.364221		0.000149984	0.550973		0.000335849	0.349004		0.000353286	0.418935		0.000268952	0.552041		1.47143e-05	0.551839
M464T137_3	T137_3		1.3e-05	0.531472		0.000104727	0.546979		7.40556e-05	0.550699		2.35642e-05	0.540259		1.53911e-05	0.535224		8.65411e-05	0.536612		1.89286e-05	0.536666		0	0.541688		2.03492e-05	0.535859		6.69365e-05	0.541597		9.71429e-06	0.410133		5e-06	0.550973		2.76825e-05	0.528375		5.71429e-06	0.529123		8e-06	0.552041		1.72222e-05	0.551839
M464T137_4	T137_4		1.07143e-05	0.531472		3.26032e-05	0.546979		1.76508e-05	0.550699		0	0.540259		2.02626e-05	0.535224		2.63333e-05	0.536612		2.4246e-05	0.536666		2.05476e-05	0.531676		4.29603e-05	0.535859		0	0.541597		4.44444e-06	0.52681		1.33333e-05	0.550973		1.47619e-05	0.528375		8.57143e-06	0.529123		7.7381e-05	0.552041		1.62143e-05	0.551839
M464T137_5	T137_5		0	0.531472		1.70491e-05	0.546979		1.07143e-05	0.550699		1.06111e-05	0.540259		3.67937e-05	0.535224		2.37302e-05	0.536612		3.4373e-05	0.536666		5.68254e-05	0.531676		9.71429e-06	0.535859		0.000171857	0.541597		1.07143e-05	0.52681		2.07143e-05	0.550973		3.26349e-05	0.528375		5.71429e-06	0.529123		2.66667e-05	0.552041		3.28492e-05	0.551839
M464T137_6	T137_6		4.44444e-06	0.531472		3.96198e-05	0.546979		7.47143e-05	0.550699		2.85714e-06	0.546454		1.46768e-05	0.535224		2.61768e-05	0.536612		3.91919e-05	0.536666		1.39286e-05	0.531676		9.5e-06	0.535859		0.000299714	0.541597		0	0.52681		8.50635e-05	0.550973		4e-06	0.528375		6.66667e-06	0.529123		8e-06	0.552041		0.000674421	0.551839
M470T138	T138		5e-06	0.531472		4.22698e-05	0.546979		0	0.550699		7.22222e-06	0.540259		1.33333e-05	0.535224		1.70159e-05	0.536612		2.61508e-05	0.536666		1.68254e-05	0.531676		1.26587e-05	0.535859		7.4e-05	0.541597		0	0.52681		6.66667e-06	0.550973		2.94286e-05	0.528375		6.94444e-06	0.529123		1e-05	0.552041		2.76587e-05	0.551839
M471T138	T138		0	0.544809		3.67381e-05	0.546979		6.67302e-05	0.550699		5e-06	0.540259		1.54444e-05	0.535224		1.13889e-05	0.536612		2.10563e-05	0.536666		5.71429e-06	0.531676		0	0.535859		8.39048e-05	0.541597		0	0.52681		5.1254e-05	0.550973		2.42857e-05	0.528375		1.96032e-05	0.529123		4.33333e-05	0.552041		0.000220198	0.551839
M469T138_1	T138_1		6.66667e-06	0.531472		4.5e-06	0.546979		7.71667e-05	0.550699		1.5873e-05	0.540259		1.05556e-05	0.535224		4.49603e-05	0.536612		1.80952e-05	0.536666		9.16667e-06	0.531676		6.50476e-05	0.535859		2.0381e-05	0.541597		0	0.52681		8.88889e-06	0.550973		2.50476e-05	0.528375		0	0.529123		6.86667e-05	0.552041		0.000111952	0.551839
M469T138_2	T138_2		2.5e-06	0.531472		1.72698e-05	0.546979		5e-06	0.550699		4e-06	0.561143		2.15253e-05	0.535224		1.26587e-05	0.536612		1.19048e-05	0.536666		5.21429e-05	0.531676		2.67316e-05	0.535859		3.50476e-05	0.541597		0	0.52681		6.66667e-06	0.550973		1.05556e-05	0.528375		0	0.529123		0.000121476	0.552041		4.27778e-05	0.551839
M172T139	T139		9.04762e-06	0.531472		3.79394e-05	0.546979		0.00013831	0.550699		4.22698e-05	0.540259		5.34163e-05	0.535224		2.98333e-05	0.536612		2.03283e-05	0.536666		0.00013346	0.531676		8e-06	0.535859		9.8381e-05	0.541597		0	0.52681		4.44444e-06	0.550973		2.13333e-05	0.528375		0	0.529123		5.46667e-05	0.552041		6.21429e-05	0.551839
M492T139	T139		0	0.531677		4.18492e-05	0.546979		0	0.550699		1.46667e-05	0.541893		1.12727e-05	0.535224		1.53102e-05	0.536612		4.69206e-05	0.536666		3.33333e-06	0.531676		2.5e-06	0.535859		1.37143e-05	0.541597		5e-06	0.52681		2.63492e-05	0.550973		0	0.528375		0	0.529123		3.44762e-05	0.552041		1.08333e-05	0.551839
M508T140	T140		4.44444e-06	0.531472		4.5381e-05	0.546979		4.24524e-05	0.550699		7.18102e-05	0.540259		8.00238e-05	0.535224		0.00047463	0.536612		6.96768e-05	0.536666		0.000133802	0.531676		3.1381e-05	0.535859		3.10952e-05	0.541597		9.71429e-06	0.515036		7.5e-06	0.550973		1.11905e-05	0.528375		5e-06	0.529123		0.000294238	0.552041		7.27698e-05	0.551839
M242T143	T143		0.000346714	0.297808		4.2303e-05	0.546979		0.000208254	0.527431		0.00115621	0.425926		2.29683e-05	0.535224		3.47778e-05	0.536612		3.61429e-05	0.536666		0.000144437	0.531676		0.0045799	0.113423		2.70476e-05	0.541597		0	0.52681		0.00111521	0.315014		9.47619e-05	0.528375		0.0029264	0.0372698		0.00023281	0.552041		0.00155893	0.551839
M328T143	T143		0.000103738	0.36565		0.000100837	0.546979		1.51587e-05	0.550699		3.65844e-05	0.559976		6.14076e-05	0.535224		3.23333e-05	0.536612		3.31587e-05	0.536666		3.90476e-05	0.531676		1.2e-05	0.535859		2.51429e-05	0.541597		4.46667e-05	0.23494		8.88889e-06	0.550973		7.83175e-05	0.528375		9.25238e-05	0.529123		0.000316286	0.552041		1.02143e-05	0.551839
M329T144	T144		2.73016e-05	0.531472		5.89524e-05	0.546979		4.6754e-05	0.550699		1.82143e-05	0.596333		6.31472e-05	0.535224		4.78521e-05	0.536612		8.33333e-05	0.536666		8.57143e-06	0.531676		1.24444e-05	0.535859		8e-06	0.550584		2.3873e-05	0.408585		1.35714e-05	0.550973		1.58333e-05	0.528375		1.01587e-05	0.529123		3.6e-05	0.552041		3.00238e-05	0.551839
M255T147	T147		0.000114048	0.476706		0.00043501	0.482392		8.26429e-05	0.550699		0.000191317	0.540259		8.42253e-05	0.535224		0.000472803	0.536612		0.00032288	0.536666		0.00130617	0.161109		7.31667e-05	0.535859		1e-05	0.541597		5.71429e-06	0.52681		1.11111e-05	0.550973		1.14286e-05	0.528375		5e-06	0.529123		0.001236	0.515189		0.000195855	0.551839
M269T147	T147		5.25873e-05	0.475128		5.85483e-05	0.546979		0.000493492	0.40476		0.000706805	0.155728		7.27677e-05	0.535224		0.000172097	0.536612		0.000226921	0.536666		0.000253286	0.531676		1.63889e-05	0.535859		0.000235619	0.541597		5.71429e-06	0.410133		3.20952e-05	0.550973		4.44444e-06	0.528375		4e-06	0.529123		3.33333e-06	0.552041		0.000195952	0.551839
M286T147	T147		5e-06	0.506094		0.00035158	0.425368		8.83838e-05	0.550699		0.000150854	0.540259		4.60303e-05	0.535224		0.000425389	0.536612		0.000339438	0.536666		0.00202703	0.0853331		8e-06	0.535859		0.000168095	0.541597		0	0.527885		9.02381e-05	0.550973		2.85714e-06	0.528375		9e-06	0.529123		0.0023221	0.505567		0.000374917	0.551839
M420T147	T147		1.01587e-05	0.510386		6.79113e-05	0.546979		1.6381e-05	0.550699		0.000144187	0.540259		4.56912e-05	0.535224		0.00097629	0.536612		3.51984e-05	0.536666		0.000265817	0.531676		2.63095e-05	0.535859		3.41905e-05	0.545405		0	0.52681		8.72222e-06	0.550973		0.000100722	0.528375		5.71429e-06	0.532581		0.000137714	0.552041		2.04221e-05	0.551839
M544T147	T147		0.000210476	0.0640518		0.000322711	0.292132		0.000418652	0.193704		8.1697e-05	0.297609		9.32078e-05	0.535224		0.000413608	0.536612		0.000183389	0.536666		8.25873e-05	0.531676		7.94012e-05	0.535859		2.55e-05	0.541597		6.66667e-06	0.516537		5.34921e-05	0.550973		5.71429e-06	0.533407		1.1746e-05	0.529123		9.13333e-05	0.552041		5.15397e-05	0.551839
M583T147	T147		0.0002215	0.146051		1.86667e-05	0.546979		4.00556e-05	0.550699		6e-06	0.540259		1.01587e-05	0.535224		1.63016e-05	0.536612		1.95e-05	0.536666		9.92698e-05	0.531676		0.000604032	0.535859		0.000109571	0.541597		0	0.352691		6.30159e-05	0.550973		0.000555087	0.528375		0.000375524	0.313477		5e-05	0.552041		4.50397e-05	0.551839
M584T147	T147		0.000280857	0.208049		1.39444e-05	0.546979		8.0381e-05	0.550699		1.66667e-06	0.540259		6.57114e-05	0.535224		3.2096e-05	0.536612		3.19841e-05	0.536666		3.66667e-05	0.531676		0.000211476	0.535859		2.16667e-05	0.541597		4.44444e-06	0.49003		8.25729e-05	0.550973		0.000240286	0.528375		0.000200159	0.29699		3.06667e-05	0.552041		4.99762e-05	0.551839
M585T147	T147		0.00122927	0.0702339		1.44444e-05	0.546979		0.000108246	0.550699		1.18571e-05	0.540259		4.44365e-05	0.535224		2.56667e-05	0.536612		1.37143e-05	0.536666		7.98016e-05	0.531676		0.000186952	0.535859		9.0381e-05	0.541597		5e-06	0.470489		7.46984e-05	0.550973		0.000968452	0.516421		0.000414397	0.221274		0.00012719	0.552041		1.5e-05	0.551839
M403T148	T148		4.53333e-05	0.531472		0.000522924	0.546979		0.000168056	0.550699		0.000535369	0.540259		1.23956e-05	0.535224		0.00018197	0.536612		4.67316e-05	0.536666		0.000101206	0.531676		0.000260024	0.535859		1.06667e-05	0.541597		3.86032e-05	0.449725		9.04762e-06	0.550973		8.44444e-06	0.528375		3.33333e-06	0.537303		0.000228286	0.552041		0.000139698	0.551839
M404T148	T148		2.98254e-05	0.439318		0.000269923	0.537625		2.79365e-05	0.550699		0.000169656	0.540259		2.71905e-05	0.535224		0.000240841	0.536612		0.000191569	0.536666		1.88889e-05	0.531676		3.28889e-05	0.535859		3.82222e-05	0.541597		0	0.52681		0	0.550973		1.97619e-05	0.528375		5e-06	0.529123		6.66667e-06	0.552041		0.000179206	0.551839
M421T148	T148		1.83333e-05	0.531472		0.00031782	0.546979		0	0.550699		0.000185904	0.540259		4.64286e-05	0.535224		0.00012412	0.536612		0.000116201	0.536666		0.000232468	0.531676		0.000114	0.535859		0.000172238	0.541597		0	0.52681		1.68254e-05	0.550973		3.37143e-05	0.528375		1.2381e-05	0.55694		0.000301	0.552041		0.000134389	0.551839
M425T148	T148		0.000491413	0.112498		0.00207021	0.0731135		0.00014954	0.420421		0.000505068	0.305242		0.000137336	0.535224		0.000660477	0.536612		4.76667e-05	0.536666		0.000309159	0.531676		1.41667e-05	0.535859		7.5381e-05	0.541597		5e-06	0.502255		4.36667e-05	0.550973		5.30952e-05	0.528375		0.000257667	0.317493		9.04762e-06	0.552041		0.000149548	0.551839
M426T148	T148		0.000154437	0.228791		0.00182159	0.0869095		0.000170738	0.40476		0.000550113	0.324963		0.000205997	0.535224		0.000300538	0.536612		2.08254e-05	0.536666		0.000291556	0.531676		2.20476e-05	0.535859		2.80952e-05	0.541597		0	0.492268		0.00016977	0.550973		0.000168476	0.528375		0.00021424	0.381242		6.66667e-06	0.552041		0.000121167	0.551839
M461T148	T148		2.38889e-05	0.531472		4.74579e-05	0.546979		2.75397e-05	0.550699		8.15079e-05	0.540259		2.34452e-05	0.535224		5.80014e-05	0.536612		7.55967e-05	0.536666		1.95238e-05	0.531676		3.11111e-05	0.535859		0.000103381	0.541597		1.2381e-05	0.52681		1.3e-05	0.550973		1.63016e-05	0.528375		2.39365e-05	0.529841		2.17143e-05	0.564536		1.86508e-05	0.551839
M545T148	T148		0.000103444	0.408229		0.000102259	0.546979		1.01587e-05	0.550699		3.69365e-05	0.471643		8.29242e-05	0.535224		7.46443e-05	0.536612		1.94603e-05	0.536666		0.000202317	0.531676		1.52381e-05	0.535859		3.2381e-05	0.541597		0	0.526869		3.33333e-06	0.558472		5.12381e-05	0.528375		9.83333e-06	0.529123		0.000340714	0.552041		4.62222e-05	0.551839
M547T148	T148		6.16667e-05	0.420302		0.000121976	0.546979		1.07143e-05	0.550699		4.5e-06	0.540259		6.66667e-06	0.535224		3.17792e-05	0.536612		2.72706e-05	0.536666		5.70476e-05	0.531676		8.57143e-06	0.535859		0.000119921	0.541597		0	0.52681		0	0.550973		6.08571e-05	0.528375		6.45873e-05	0.465006		0.000115143	0.552041		0.000125984	0.551839
M554T148	T148		6.97619e-05	0.392758		2.25794e-05	0.546979		0.000169857	0.550699		1.26364e-05	0.540259		4.34444e-05	0.535224		4.80188e-05	0.536612		1.55556e-05	0.536666		0.000130159	0.531676		2.15e-05	0.535859		1.66667e-05	0.541597		0	0.500662		9.07937e-06	0.550973		2.5254e-05	0.528375		0.00012627	0.447172		1.16667e-05	0.552041		3.20635e-05	0.551839
M555T148	T148		5.84127e-05	0.372549		8.9697e-06	0.546979		1.78016e-05	0.550699		1.75476e-05	0.540259		3.04848e-05	0.535224		8.92092e-05	0.536612		5.94935e-05	0.536666		5.19444e-05	0.531676		1.65e-05	0.535859		2.70476e-05	0.541597		8.14286e-05	0.46072		2.85714e-06	0.550973		3.08571e-05	0.528375		0.000122873	0.328072		5.56667e-05	0.552041		3.33333e-06	0.551839
M563T148	T148		5.71429e-06	0.531472		0.00014699	0.4467		0.000394724	0.208409		0.00022639	0.238196		7.57619e-05	0.529243		0.000186051	0.536612		4.33571e-05	0.536666		0.000139619	0.531676		5.80556e-05	0.535859		0.000258	0.541597		5.8873e-05	0.34969		9.86349e-05	0.550973		5.65873e-05	0.528375		3.94921e-05	0.529123		0.00010019	0.552041		9.96032e-05	0.551839
M595T148	T148		0.000460238	0.0955649		0.000110016	0.546979		0.000253937	0.540457		4.71465e-05	0.48256		0.000123693	0.510409		4.63492e-05	0.536612		7e-05	0.536666		9.84127e-05	0.531676		7.85714e-05	0.535859		3.44286e-05	0.541597		3.18254e-05	0.453343		4.14286e-05	0.550973		0.000417929	0.528375		0.000204595	0.317449		5.27619e-05	0.552041		1.50159e-05	0.551839
M542T149	T149		4.44444e-06	0.494405		8.66508e-05	0.546979		2.44949e-05	0.550699		9.26079e-05	0.38659		4.25794e-05	0.535224		0.000159825	0.536612		2.8381e-05	0.536666		5.28175e-05	0.531676		1.15476e-05	0.535859		1.77143e-05	0.541597		1.07143e-05	0.52681		1.86667e-05	0.550973		4.30794e-05	0.528375		8.81429e-05	0.442144		2.73333e-05	0.552041		2.66667e-05	0.551839
M543T149	T149		5.93651e-05	0.272656		0.000100295	0.546979		5.1127e-05	0.550699		3.72857e-05	0.540259		0	0.535224		9.943e-05	0.536612		2.85714e-06	0.536666		0.000315587	0.531676		7.5e-06	0.535859		4.6381e-05	0.541597		0	0.52681		7.85714e-06	0.550973		1.8e-05	0.528375		0.000196762	0.307205		1.6e-05	0.552041		1e-05	0.551839
M544T149	T149		0.000142421	0.259661		5.03016e-05	0.546979		0.000202944	0.411022		0.000366916	0.350218		0.000259527	0.510409		7.09394e-05	0.536612		4.46205e-05	0.536666		3.08571e-05	0.531676		1.7381e-05	0.535859		6.66667e-06	0.541597		1e-05	0.52681		1e-05	0.550973		2.38095e-05	0.528375		8.23016e-05	0.325454		9.4e-05	0.552041		3.53175e-05	0.551839
M548T149	T149		0.000205762	0.286671		0.000158115	0.529258		6.14127e-05	0.550699		4.31818e-06	0.540259		1.90657e-05	0.535224		0.000136446	0.536612		0.000128061	0.536666		0.000174857	0.531676		1.39286e-05	0.535859		6.74762e-05	0.541597		0	0.250943		2.44762e-05	0.550973		1.35714e-05	0.528375		1.68571e-05	0.529123		4.8e-05	0.552041		9.99762e-05	0.551839
M549T149	T149		0	0.531472		2.11212e-05	0.546979		4e-06	0.550699		8.61111e-06	0.540259		1e-05	0.535224		1.40152e-05	0.536612		4.5233e-05	0.536666		0.000212643	0.531676		2.46032e-05	0.535859		8.5381e-05	0.541597		0	0.52681		4.50635e-05	0.550973		3.12698e-05	0.528375		5.71429e-06	0.529841		8.00476e-05	0.552041		5.02143e-05	0.551839
M564T149	T149		7.09524e-05	0.419288		0.000116561	0.546979		8.07143e-05	0.550699		0.000140226	0.495298		9.80361e-05	0.535224		0.000370382	0.536612		6.35873e-05	0.536666		0.000106524	0.531676		3.33333e-06	0.535859		1.53016e-05	0.545671		0	0.52681		1.10714e-05	0.550973		2.87619e-05	0.528375		1.37143e-05	0.529123		0.000217476	0.552041		1.7381e-05	0.551839
M524T150	T150		4e-06	0.50451		9.44444e-06	0.546979		2.57143e-05	0.550699		0.000897822	0.540259		2.43718e-05	0.535224		2.47222e-05	0.536612		8.56328e-05	0.536666		8.88889e-06	0.531676		3.33333e-06	0.535859		4.78095e-05	0.541597		0.000247254	0.0368731		2.31111e-05	0.550973		1e-05	0.528375		6.60476e-05	0.295741		8e-06	0.552041		7.99127e-05	0.551839
M559T150	T150		0.000166413	0.142502		2.05714e-05	0.546979		1.46032e-05	0.550699		3.82157e-05	0.540259		6.69452e-05	0.535224		3.60952e-05	0.536612		1.74293e-05	0.536666		1.95238e-05	0.531676		0.000110556	0.535859		8.82857e-05	0.541597		2.14286e-05	0.0859164		0.000999683	0.248282		0.000128905	0.528375		0.000462238	0.366355		0.000107762	0.552041		3.01429e-05	0.551839
M542T151	T151		5.11349e-05	0.531472		6.92761e-05	0.546979		3.83506e-05	0.550699		1.25714e-05	0.540259		4.80317e-05	0.535224		0.000173958	0.536612		2.55238e-05	0.536666		5.85873e-05	0.531676		0.000124214	0.535859		2.6e-05	0.541597		2.94156e-05	0.426024		1e-05	0.550973		1.78571e-05	0.528375		2.14286e-05	0.529123		1.14286e-05	0.552041		5.68571e-05	0.551839
M311T152	T152		0	0.401485		3.95404e-05	0.546979		5e-06	0.550699		5.37886e-05	0.540259		2.86667e-05	0.535224		2.79444e-05	0.536612		2.34286e-05	0.536666		1.89286e-05	0.531676		3.16667e-05	0.535859		1.30476e-05	0.541597		2.69841e-05	0.299629		2.01587e-05	0.550973		4.21825e-05	0.528375		0	0.529123		5.71429e-06	0.552041		5.37063e-05	0.551839
M378T153	T153		5.71429e-06	0.531472		4.33824e-05	0.546979		1.89683e-05	0.550699		3.75649e-05	0.540259		2.05159e-05	0.535224		0.000171869	0.536612		8.4031e-05	0.536666		1.80159e-05	0.531676		1.38889e-05	0.535859		5.1e-05	0.541597		0	0.478314		1.41587e-05	0.550973		9.55952e-05	0.528375		1.44444e-05	0.540916		2.2381e-05	0.552041		4.39524e-05	0.551839
M310T153_1	T153_1		0	0.551295		1.54365e-05	0.546979		1.51905e-05	0.550699		1.22222e-05	0.540259		1.33506e-05	0.535224		2.66801e-05	0.536612		3.4881e-05	0.585331		9.16667e-06	0.531676		4.25714e-05	0.535859		2.46667e-05	0.541597		5e-06	0.52681		6.66667e-06	0.550973		2.41905e-05	0.528375		2.13333e-05	0.587545		8e-06	0.552041		2.02381e-05	0.551839
M310T153_2	T153_2		6.66667e-06	0.531472		1.46032e-05	0.546979		5.35714e-06	0.550699		9.72222e-06	0.540259		9.95455e-06	0.535224		0.000119008	0.536612		3.31667e-05	0.536841		4.86429e-05	0.531676		3.02222e-05	0.535859		2.63333e-05	0.541597		0	0.52681		0	0.550973		8.38889e-05	0.528375		0	0.529123		0	0.552041		2.35714e-05	0.551839
M310T153_3	T153_3		3.33333e-06	0.533157		7.30159e-06	0.546979		6.18571e-05	0.550699		4.19048e-05	0.540259		2.11111e-05	0.535224		9.53506e-05	0.536612		3.80657e-05	0.536666		0.000130468	0.531676		1.3e-05	0.535859		6.39048e-05	0.541597		4.44444e-06	0.52681		3.87857e-05	0.550973		6.9381e-05	0.528375		5e-06	0.529603		0.000199857	0.552041		6.7373e-05	0.551839
M525T157	T157		0	0.531472		4.69365e-05	0.546979		1.84444e-05	0.550699		0.000236716	0.189645		1.04444e-05	0.535224		2.09048e-05	0.536612		1.57222e-05	0.536666		1.33333e-05	0.531676		5.71429e-06	0.535859		1.71429e-05	0.541597		5e-06	0.156919		1.8e-05	0.550973		7.77778e-06	0.528375		1.14286e-05	0.529123		3.10952e-05	0.552041		5.35714e-06	0.551839
M190T158	T158		5.74286e-05	0.531472		0.000101368	0.546979		0.000170048	0.550699		0.000244178	0.540259		5.55556e-06	0.535224		0.000554134	0.536612		0.00106171	0.536666		2.51429e-05	0.531676		1.27778e-05	0.535859		5e-06	0.541597		4.44444e-06	0.52681		0.000170381	0.550973		1.26984e-05	0.528375		2.25397e-05	0.529123		1.6e-05	0.565455		1.37143e-05	0.551839
M268T159	T159		0.00240963	0.0180131		8.9684e-05	0.546979		0.0032977	0.0246867		0.00487982	0.000595168		3.25729e-05	0.535224		0.000316868	0.536612		1.26667e-05	0.536666		0.00219085	0.114211		0.00300227	0.113423		2.86667e-05	0.541597		1.2e-05	0.52681		0.00384021	0.0871994		0.00355753	0.0148546		0.00194448	0.0509608		0.000130667	0.552041		0.00361656	0.209763
M298T159	T159		2.5381e-05	0.531472		1.33333e-05	0.546979		0	0.559305		4.12937e-05	0.541893		2.22597e-05	0.535224		2.11032e-05	0.536612		2.92778e-05	0.536666		1.98571e-05	0.531676		5.72619e-05	0.535859		1.06667e-05	0.541597		0	0.52681		3.02778e-05	0.550973		4.36508e-05	0.528375		5.07143e-05	0.529123		0	0.552041		4.69365e-05	0.551839
M299T159	T159		3.33333e-06	0.531472		1.27778e-05	0.546979		5e-06	0.550699		1.81111e-05	0.55997		1.07143e-05	0.535224		1.19444e-05	0.536612		3.53492e-05	0.536666		1.54286e-05	0.531676		1.61508e-05	0.535859		1.46667e-05	0.541597		0	0.52681		8.05556e-06	0.550973		0	0.528375		5.71429e-06	0.529123		5.71429e-06	0.552041		3.64683e-05	0.551839
M546T159	T159		2.33333e-05	0.528903		2.25325e-05	0.546979		3.13095e-05	0.550699		7.14235e-05	0.183912		6.22222e-06	0.535224		5.81818e-06	0.536612		3.57937e-05	0.536666		1.42857e-05	0.531676		1.57143e-05	0.535859		7.6381e-05	0.541597		0.000259016	0.0243964		2.52143e-05	0.550973		1.8e-05	0.528375		4.21429e-05	0.328072		2.2e-05	0.552041		0.000117787	0.551839
M547T160	T160		2.4127e-05	0.528903		1.3842e-05	0.546979		1.66667e-05	0.550699		0.000136009	0.198437		1.23333e-05	0.535224		2.65556e-05	0.536612		7.64877e-05	0.536666		5.40873e-05	0.531676		5.85714e-05	0.535859		5.3381e-05	0.541597		0.000127619	0.0264354		2.5e-06	0.550973		3.83016e-05	0.528375		0.000106032	0.297535		0	0.552041		8.04762e-05	0.551839
M105T161	T161		2.2381e-05	0.519153		3.32648e-05	0.546979		2.5e-06	0.550699		1.47222e-05	0.540259		2.16046e-05	0.535224		8.5e-06	0.536612		1.78896e-05	0.536666		4.44444e-06	0.531676		2.80476e-05	0.535859		0.00031819	0.541597		6.41905e-05	0.253541		6.91905e-05	0.550973		0.000146302	0.528375		3.69286e-05	0.529123		0.000186381	0.552041		0.000116151	0.551839
M347T161	T161		1.5e-05	0.531472		0.000416312	0.425368		0.000112755	0.550699		9.18384e-05	0.471643		0.000295699	0.376896		0.000598866	0.536612		0.00018371	0.536666		5.14127e-05	0.531676		0.000150571	0.535859		9.24762e-05	0.541597		0	0.52681		4.62063e-05	0.550973		0.000185802	0.528375		2.69048e-05	0.529123		4e-06	0.552041		1.7619e-05	0.551839
M482T161	T161		0	0.531472		6.20188e-05	0.546979		8.21429e-06	0.550699		6.35462e-05	0.469522		1.38889e-05	0.535224		2.03889e-05	0.536612		3.19683e-05	0.536666		4e-06	0.531676		0.000110365	0.535859		6.64762e-05	0.541597		0.000113032	0.0770406		1.46667e-05	0.550973		5.55556e-06	0.528375		3.1e-05	0.443631		2e-05	0.552041		1.07143e-05	0.551839
M483T161	T161		6.1873e-05	0.531472		0.000166649	0.546979		0.000179413	0.550699		0.000175512	0.540259		3.1746e-05	0.535224		1.91919e-05	0.536612		0.000137198	0.536666		1.7381e-05	0.531676		0.00011246	0.535859		4.34286e-05	0.541597		5.71429e-05	0.293633		7.1373e-05	0.550973		2.5e-06	0.528375		0	0.529123		1.2381e-05	0.552041		1.83333e-05	0.551839
M526T161	T161		0	0.531472		5.69618e-05	0.546979		1.52381e-05	0.550699		0.000139188	0.226245		9e-06	0.535224		2.5e-06	0.536612		6.47143e-05	0.536666		9.04762e-06	0.531676		3.33333e-06	0.535859		4.50476e-05	0.541597		0.000195048	0.0293882		1.73333e-05	0.550973		7.30159e-06	0.528375		3.8254e-05	0.34278		2.13333e-05	0.552041		5.60476e-05	0.551839
M332T162	T162		6.66667e-06	0.531472		6.54509e-05	0.546979		2.49206e-05	0.550699		0.00049518	0.0771149		1.91522e-05	0.535224		5.31212e-05	0.536612		1.81667e-05	0.536666		4.57857e-05	0.531676		4.28571e-05	0.535859		0.000112857	0.541597		0.000249619	0.0287304		4e-06	0.550973		1.03571e-05	0.528375		2.57143e-05	0.529123		1.56667e-05	0.560645		1.32143e-05	0.551839
M369T162	T162		0	0.531472		1.64935e-05	0.546979		8.35823e-05	0.550699		8.69401e-05	0.541893		1.2e-05	0.535224		5.22828e-05	0.536612		4.35094e-05	0.536666		0	0.531676		1.46667e-05	0.535859		2.30476e-05	0.541597		4.24444e-05	0.500662		1.38889e-05	0.550973		2.5e-06	0.528375		1.64286e-05	0.530448		1.96667e-05	0.552041		4.44444e-06	0.551839
M428T162	T162		4.21429e-05	0.531472		8.95988e-05	0.546979		2.80952e-05	0.550699		5.5657e-05	0.540259		0.00025674	0.292465		0.000172267	0.536612		6.45931e-05	0.536666		0.00017481	0.531676		3.73333e-05	0.535859		1.33333e-05	0.541597		1.83333e-05	0.526869		0.000248365	0.446341		6.69683e-05	0.528375		2.88095e-05	0.529123		4.73333e-05	0.552041		8.44444e-06	0.551839
M506T162	T162		1.08571e-05	0.531472		1.72222e-05	0.546979		1.78571e-05	0.550699		0.000259821	0.14941		3.27381e-05	0.535224		0.000338152	0.536612		0.000417343	0.536666		7.67569e-05	0.531676		2.41587e-05	0.535859		8.6381e-05	0.541597		0.000335698	0.00804626		6.97937e-05	0.550973		0.000139492	0.41517		0.000922143	0.119649		8.13333e-05	0.552041		1.63889e-05	0.551839
M527T162	T162		0	0.531472		3.23492e-05	0.546979		5.55556e-06	0.550699		0.00033926	0.189645		0	0.535224		2.65556e-05	0.536612		0.000114441	0.536666		0	0.531676		5.0746e-05	0.535859		9.63333e-05	0.541597		0.000495492	0.00588897		2.45238e-05	0.550973		8e-06	0.528375		5.12063e-05	0.381308		6.5381e-05	0.552041		3.93016e-05	0.551839
M546T162	T162		9.71429e-06	0.481707		0.000280981	0.546979		8.95635e-05	0.550699		2.68016e-05	0.540259		1.04444e-05	0.535224		0.000157496	0.536612		2.1803e-05	0.536666		7.10952e-05	0.531676		1.24444e-05	0.535859		5.13333e-05	0.541597		2.11111e-05	0.196196		2.5e-06	0.550973		9.32619e-05	0.528375		5.0381e-05	0.345288		6.66667e-06	0.552041		3.33175e-05	0.551839
M548T162	T162		1.38889e-05	0.528903		3.65476e-05	0.546979		0	0.550699		9.56919e-05	0.211934		9.71429e-06	0.535224		1.05714e-05	0.536612		0.00011182	0.536666		2.17143e-05	0.531676		2.18889e-05	0.535859		5.00952e-05	0.541597		0.00015246	0.0387735		0	0.550973		1.84444e-05	0.528375		0.000114048	0.327223		5e-06	0.552041		3.64286e-05	0.551839
M622T162	T162		5.71429e-06	0.531472		2.22222e-06	0.553754		3.77619e-05	0.550699		0.000286972	0.233361		4.44444e-06	0.535224		1.11364e-05	0.536612		7.87857e-05	0.536666		0	0.531676		2.76587e-05	0.535859		8.43333e-05	0.541597		0.00021219	0.0176695		6.47619e-05	0.550973		3.33333e-06	0.528375		1.96825e-05	0.366355		0	0.552041		1.2381e-05	0.551839
M623T162	T162		0	0.544293		5.11746e-05	0.546979		8.6619e-05	0.550699		0.000213795	0.211934		6.15022e-05	0.535224		8.29084e-05	0.536612		0.000189	0.536666		2.38889e-05	0.531676		8.21429e-06	0.535859		5.70476e-05	0.541597		7.11111e-05	0.0749418		1.5e-05	0.550973		3.14286e-05	0.528375		5.94048e-05	0.529123		3.96667e-05	0.552041		2.72619e-05	0.551839
M628T162	T162		0	0.506094		0.00010704	0.546979		2.85714e-06	0.550699		6.66667e-06	0.540259		2.1438e-05	0.535224		1.77937e-05	0.536612		3.34048e-05	0.536666		1.16667e-05	0.531676		6.75397e-05	0.535859		4.28254e-05	0.541597		3.33333e-06	0.245713		2.85714e-06	0.550973		5.71429e-06	0.528375		5.32063e-05	0.390921		2e-05	0.552041		0.000709998	0.551839
M644T162	T162		5e-06	0.546485		1.2e-05	0.546979		3.03571e-05	0.550699		7.88333e-05	0.299461		1.35e-05	0.535224		8.13139e-05	0.536612		8.02172e-05	0.536666		2.85714e-06	0.531676		8e-06	0.535859		7.88571e-05	0.541597		0.000146016	0.0320094		1e-05	0.550973		0.000132579	0.528375		4.35397e-05	0.431648		0	0.552041		3.30397e-05	0.551839
M104T162_1	T162_1		0	0.535076		5.38323e-05	0.546979		7.3254e-05	0.550699		0.000149996	0.540259		0.000283145	0.535224		8.28579e-05	0.536612		0.000252802	0.536666		1.65714e-05	0.531676		4.6746e-05	0.535859		1.6381e-05	0.541597		2.60952e-05	0.430123		5.92381e-05	0.550973		1.85714e-05	0.528375		8.55397e-05	0.412581		2.76667e-05	0.552041		3.51587e-05	0.551839
M524T162_10	T162_10		8e-06	0.531472		3.92395e-05	0.546979		5e-06	0.550699		3.15159e-05	0.540259		4.44444e-06	0.535224		9.16667e-06	0.536612		3.40491e-05	0.536666		9.04762e-06	0.531676		6e-06	0.535859		6.66667e-06	0.541597		8.55397e-05	0.152694		4.44444e-06	0.550973		8.21429e-06	0.528375		0.000156048	0.452488		2e-05	0.552041		3.37619e-05	0.551839
M524T162_11	T162_11		6.66667e-06	0.531472		1.27222e-05	0.546979		1.5873e-05	0.550699		0.000189387	0.190686		6.31818e-06	0.535224		4.0746e-05	0.536612		0.000120525	0.536666		7.85714e-06	0.531676		7.33333e-06	0.535859		0.000117778	0.541597		0.000273794	0.0182721		6.66667e-06	0.550973		1e-05	0.528375		4.6e-05	0.411432		1e-05	0.552041		3.47619e-05	0.551839
M524T162_12	T162_12		2.85714e-06	0.531472		3.16349e-05	0.546979		2.5e-06	0.550699		4.9267e-05	0.360372		1.16667e-05	0.535224		3.03824e-05	0.536612		2.72619e-05	0.536666		0	0.531676		0	0.535859		2.37143e-05	0.541597		6.72857e-05	0.0798836		9.52381e-06	0.550973		3.33333e-06	0.528375		2.05556e-05	0.44602		5.71429e-06	0.552041		1.4881e-05	0.551839
M524T162_13	T162_13		5e-06	0.531472		1.64444e-05	0.546979		6.5e-06	0.550699		3.82155e-05	0.469522		2.36905e-05	0.535224		1.53175e-05	0.536612		0.000129725	0.536666		1.16667e-05	0.531676		3.20476e-05	0.535859		6.1381e-05	0.541597		0.000107683	0.0638447		0.000393675	0.550973		2.5e-06	0.528375		0.00056019	0.353706		2.4e-05	0.552041		2.33333e-05	0.551839
M524T162_14	T162_14		2.51429e-05	0.506094		1.55339e-05	0.546979		9.35714e-06	0.550699		2.17778e-05	0.540259		2.9373e-05	0.535224		4.44444e-06	0.536612		0.000132948	0.536666		7.88095e-05	0.531676		6.91587e-05	0.535859		9.28571e-05	0.541597		1.07143e-05	0.52681		1.64286e-05	0.550973		1e-05	0.528375		1.2381e-05	0.529123		2.26667e-05	0.552041		5.35714e-06	0.551839
M524T162_15	T162_15		1.23016e-05	0.531472		2.11299e-05	0.546979		2.34921e-05	0.550699		0.000154601	0.540259		3.58889e-05	0.535224		0.00123296	0.536612		0.000652591	0.536666		7.88889e-05	0.531676		5.71429e-06	0.535859		1.8e-05	0.541597		4e-06	0.52681		6.72222e-06	0.550973		8.25238e-05	0.528375		9.35e-05	0.529123		2.1e-05	0.552041		5.71429e-06	0.551839
M524T162_16	T162_16		0.000129889	0.430833		0	0.546979		2.5e-06	0.550699		0.000113835	0.275864		2.2381e-05	0.535224		3.25642e-05	0.536612		0.000110383	0.536666		4e-06	0.531676		0.000156317	0.535859		0.000210111	0.541597		0.000477352	0.0429093		0.000341931	0.550973		5.36111e-05	0.528375		0.000865413	0.274569		0.000152095	0.552041		1.68889e-05	0.551839
M104T162_2	T162_2		0	0.548097		3.01602e-05	0.546979		9.44444e-06	0.550699		4.55411e-05	0.492326		3.21061e-05	0.535224		0.000176056	0.536612		0.000165822	0.536666		2.38889e-05	0.531676		4e-06	0.535859		2.77143e-05	0.541597		4e-05	0.410133		0.000110079	0.550973		0.000159683	0.528375		5.71429e-05	0.529123		1.2e-05	0.552041		3.74603e-05	0.551839
M524T162_4	T162_4		0.000103635	0.50811		9.93651e-06	0.546979		9.14127e-05	0.550699		2.19683e-05	0.540259		2.74444e-05	0.535224		0.000143248	0.536612		5.19444e-05	0.536666		5.97619e-05	0.531676		0.000106159	0.535859		2.16667e-05	0.541597		0.000139587	0.516537		7.90476e-05	0.550973		1.57143e-05	0.548083		4.48254e-05	0.529123		0.00011419	0.552041		3.94048e-05	0.551839
M525T162_4	T162_4		0	0.531707		0.000215069	0.546979		3.33333e-06	0.550699		3.24242e-05	0.540259		1.58016e-05	0.535224		0.000126375	0.536612		4.0469e-05	0.536666		0.000162357	0.531676		2.62778e-05	0.535859		0	0.541597		3.8e-05	0.472327		2.21667e-05	0.550973		5.4881e-05	0.528375		4.0873e-05	0.529123		3.20476e-05	0.552041		6.53889e-05	0.551839
M524T162_5	T162_5		2.42857e-05	0.531472		2.51623e-05	0.546979		0.000187778	0.540457		0.000244999	0.182386		0.000101402	0.460818		0.00031652	0.536612		0.000122428	0.536666		7.10714e-05	0.531676		9.04762e-06	0.535859		3.82381e-05	0.541597		0.000124635	0.52681		5.08254e-05	0.550973		1.57143e-05	0.528375		1.35714e-05	0.529841		1.37143e-05	0.552041		8.74444e-05	0.551839
M525T162_5	T162_5		0	0.531472		3.37937e-05	0.546979		4.90714e-05	0.550699		4.44444e-06	0.540259		2.33737e-05	0.535224		2.74524e-05	0.536612		0.000222174	0.536666		2.85714e-06	0.531676		1.1746e-05	0.535859		0.000105048	0.541597		0	0.52681		5.35714e-06	0.550973		1e-05	0.528375		9.44444e-06	0.529123		2e-05	0.552041		1.66667e-05	0.551839
M524T162_6	T162_6		0	0.531472		2.02381e-05	0.546979		3.19841e-05	0.550699		5.3057e-05	0.523061		1.56688e-05	0.535224		2.76032e-05	0.536612		2.22222e-06	0.536666		0	0.531676		4.85317e-05	0.535859		0.000126476	0.541597		0	0.50971		2.6e-05	0.550973		8.33333e-06	0.528375		2.28571e-05	0.55978		3.13333e-05	0.552041		0.00014577	0.551839
M524T162_7	T162_7		0.000101032	0.217205		0	0.546979		5.83333e-06	0.550699		2.95758e-05	0.540259		1.42857e-05	0.535224		1.96364e-05	0.536612		1.06667e-05	0.536666		6.66667e-06	0.531676		0.000111079	0.535859		0.000386238	0.541597		0.000331603	0.0148989		0.00017546	0.375034		5.53175e-05	0.528375		0.000463413	0.132023		0.000184048	0.552041		1.54444e-05	0.551839
M524T162_8	T162_8		0.000123317	0.338352		7.55556e-06	0.546979		2.14603e-05	0.550699		0.000241795	0.295044		1.07143e-05	0.535224		4.42323e-05	0.536612		5.45483e-05	0.536666		9.53016e-05	0.531676		2.21429e-05	0.535859		9.44286e-05	0.541597		0.000258413	0.0249084		9.38413e-05	0.550973		0.000118095	0.528375		0.00012181	0.29699		0	0.552041		8.21429e-06	0.551839
M524T162_9	T162_9		0	0.531472		4.52381e-06	0.546979		3.36746e-05	0.550699		5.37609e-05	0.508236		1.28571e-05	0.535224		1.13333e-05	0.536612		0.000102155	0.536666		3.33333e-06	0.531676		7.5e-06	0.535859		5.7e-05	0.541597		0.000141635	0.187922		2.34286e-05	0.550973		2.68175e-05	0.528375		0.000101587	0.454014		1.96667e-05	0.552041		1.01587e-05	0.551839
M282T163	T163		0	0.531677		7.8259e-05	0.546979		1.63333e-05	0.550699		1.06325e-05	0.540259		2.2803e-05	0.535224		3.78571e-05	0.536612		2.11667e-05	0.536666		2.85714e-06	0.531676		0.000104683	0.535859		3.81905e-05	0.541597		5e-06	0.52681		4.77619e-05	0.550973		1.96032e-05	0.528375		2.1e-05	0.529123		2.17143e-05	0.552041		0.000664206	0.551839
M510T165	T165		1.83333e-05	0.506094		2.19683e-05	0.546979		1.13333e-05	0.550699		2.5e-06	0.540259		2.32937e-05	0.535224		8.88889e-06	0.536612		4.11587e-05	0.536666		2.84921e-05	0.531676		5.07937e-06	0.536381		1.87143e-05	0.54261		5.71429e-06	0.52681		4e-06	0.550973		1.92381e-05	0.528375		4.88571e-05	0.437538		0.000286381	0.552041		9.72222e-06	0.551839
M599T165	T165		0	0.531472		4.80808e-05	0.546979		1.85173e-05	0.550699		5.35649e-05	0.540259		4.87237e-05	0.535224		2.4246e-05	0.536612		6.72222e-06	0.536666		4.30952e-05	0.531676		1.46032e-05	0.536381		1.73333e-05	0.541597		0	0.53731		1.11111e-05	0.550973		9.16667e-06	0.528375		4.14286e-05	0.529123		2.8381e-05	0.552041		4.44444e-06	0.551839
M556T166	T166		8.0619e-05	0.357465		4.03968e-05	0.546979		3.25e-05	0.550699		0.00013696	0.540259		0.000151681	0.429319		0.000172929	0.536612		9.27237e-05	0.536666		0.000244143	0.531676		2.77619e-05	0.535859		1.06667e-05	0.541597		0	0.52681		0	0.550973		5e-06	0.528375		0	0.529123		0	0.552041		2.87698e-05	0.551839
M558T166	T166		0.00016054	0.220769		3.9e-05	0.546979		2.26667e-05	0.550699		3.41775e-05	0.540259		1.76667e-05	0.535224		4.60491e-05	0.536612		5.9373e-05	0.536666		2.89286e-05	0.531676		0.000171668	0.535859		0.000283857	0.541597		5.84762e-05	0.295639		6.8e-05	0.550973		2.5381e-05	0.528375		0.000236952	0.328629		0.000523667	0.552041		1.26587e-05	0.551839
M568T166	T166		2.26667e-05	0.402489		2.7e-05	0.546979		5e-06	0.550699		1.37222e-05	0.540259		2.55967e-05	0.535224		3.96797e-05	0.536612		3.97619e-05	0.536841		5e-06	0.531676		3.75556e-05	0.535859		0.000161667	0.541597		5e-06	0.52681		1.78571e-05	0.550973		1.06667e-05	0.528375		5.63535e-05	0.452488		1.6e-05	0.552041		3.33831e-05	0.551839
M597T166	T166		4e-06	0.528903		4.76667e-05	0.546979		2.19286e-05	0.550699		0.000523847	0.298261		5.28593e-05	0.535224		0.000181416	0.536612		1.08889e-05	0.536666		3.0381e-05	0.531676		2.6381e-05	0.535859		1.33333e-05	0.541597		6.66667e-06	0.52681		5.71429e-06	0.550973		3.5e-05	0.528375		3.55397e-05	0.529123		1.66667e-05	0.552041		1.74603e-05	0.551839
M598T166	T166		8.88889e-06	0.531472		2.10238e-05	0.546979		7.27302e-05	0.550699		0.000150838	0.423031		6.79704e-05	0.535224		5.56515e-05	0.536612		7.22222e-06	0.536666		0	0.531676		0	0.535859		0	0.541597		1.80952e-05	0.52681		6.49351e-06	0.550973		2.38889e-05	0.528375		8.57143e-06	0.529123		6.66667e-06	0.552041		1.13889e-05	0.551839
M325T167	T167		1.97619e-05	0.531472		6.43059e-05	0.546979		2.95873e-05	0.550699		4.91825e-05	0.540259		0.000235895	0.436195		6.77381e-05	0.536612		7.59762e-05	0.536666		8.88889e-06	0.531676		0.000163429	0.535859		4.81429e-05	0.541597		3.33333e-05	0.52681		9.07937e-05	0.550973		1.15e-05	0.528375		1.5873e-05	0.529123		2.0381e-05	0.552041		2.36508e-05	0.551839
M557T167	T167		0.000105016	0.322846		4.60781e-05	0.546979		0.000129063	0.541267		1.48889e-05	0.540259		8.5e-06	0.535224		0.000184363	0.536612		2.51032e-05	0.536666		5.31508e-05	0.531676		1.81667e-05	0.535859		5.87619e-05	0.541597		5e-06	0.52479		5.71429e-06	0.550973		1.48571e-05	0.528375		6.19048e-05	0.496882		1.2381e-05	0.552041		0.000113175	0.551839
M559T167	T167		0	0.502231		0.000138942	0.546979		0	0.508464		0.000314183	0.540259		0.000211608	0.300109		0.000152514	0.536612		2.56905e-05	0.536666		6.53571e-05	0.531676		3.90079e-05	0.54005		1.46667e-05	0.541597		2.73333e-05	0.530858		4.49365e-05	0.550973		0	0.528375		2.24921e-05	0.529123		1.14286e-05	0.552041		1.74603e-05	0.551839
M561T167	T167		0.000201508	0.277728		0.000126651	0.546979		5e-06	0.550699		0.000171266	0.540259		0.000126052	0.535224		9.48434e-05	0.536612		0.000292773	0.536666		3.04762e-05	0.531676		0.000231698	0.535859		8.80952e-05	0.541597		9.44444e-06	0.355981		0.000184413	0.506674		2.30952e-05	0.528375		0.000251333	0.418935		2.70476e-05	0.552041		2.75238e-05	0.551839
M573T167	T167		0	0.531472		3.26652e-05	0.546979		5.25317e-05	0.522682		1.95238e-05	0.540259		4.26984e-05	0.535224		6.44444e-06	0.536612		2.17778e-05	0.536666		1.85238e-05	0.531676		3.11667e-05	0.536381		2.6e-05	0.541597		0	0.52681		6.94444e-06	0.550973		1.2381e-05	0.528375		1e-05	0.529123		1.90476e-05	0.552041		0.000116683	0.551839
M578T167	T167		4.09444e-05	0.531472		2.48333e-05	0.546979		0.000170992	0.550699		1.53117e-05	0.544188		1.25e-05	0.535224		3.63052e-05	0.536612		1.25325e-05	0.536666		8.2254e-05	0.531676		2.33651e-05	0.535859		4.9381e-05	0.541597		1.81587e-05	0.52681		3.33333e-06	0.550973		0.000102921	0.528375		0.000196683	0.529123		7.54286e-05	0.55424		3.87619e-05	0.551839
M558T168	T168		0.000128111	0.528903		5.02727e-05	0.546979		4.61429e-05	0.550699		4.48939e-05	0.540259		3.18968e-05	0.535224		4.09124e-05	0.536612		2.89365e-05	0.536841		0.000133271	0.531676		1.53889e-05	0.535859		1e-05	0.541597		0	0.52681		2.55556e-05	0.550973		1.30476e-05	0.528375		4.54921e-05	0.529123		1.57143e-05	0.552041		2.28016e-05	0.551839
M562T168	T168		2.90476e-05	0.476706		1.54444e-05	0.546979		1.08571e-05	0.550699		7.52749e-05	0.540259		1.83016e-05	0.535224		4.98745e-05	0.536612		5.19949e-05	0.536666		4.36508e-05	0.531676		2.22222e-06	0.535859		0.000140333	0.541597		5e-06	0.52681		5.6e-05	0.550973		1.34921e-05	0.528375		0.000227667	0.345288		5.8e-05	0.552041		1.83333e-05	0.551839
M563T168	T168		1.11111e-05	0.531472		5.6303e-05	0.546979		7.65873e-06	0.550699		9.3469e-05	0.540259		2.60642e-05	0.535224		0.000124915	0.536612		2.45556e-05	0.536666		1.64683e-05	0.531676		6.7127e-05	0.535859		0.000133143	0.541597		1.57143e-05	0.52681		6.22222e-06	0.550973		1.58571e-05	0.528375		5.71429e-06	0.529123		0.000133762	0.552041		3.57698e-05	0.551839
M577T168	T168		0.000236556	0.205173		0.000453704	0.292132		0.000346335	0.382568		0.000297461	0.540259		4.48831e-05	0.535224		0.000258584	0.536612		5.49524e-05	0.536666		0.000293175	0.459883		5e-06	0.535859		0	0.541597		0	0.52681		2.50159e-05	0.550973		3.46032e-05	0.528375		9.84762e-05	0.401753		4.77619e-05	0.555308		3.10714e-05	0.551839
M256T169	T169		0.00266481	0.00174403		1.10714e-05	0.546979		0.00188809	0.0482891		0.00387196	0.00367188		3.78911e-05	0.535224		0.00136774	0.434485		3.4881e-05	0.536666		0.000805249	0.432482		0.00467714	0.00162517		2.90476e-05	0.541597		5e-06	0.477628		0.00424191	0.000534771		0.00399855	1.81037e-07		0.00288083	0.0178673		0.000277524	0.552041		0.00298527	0.209763
M471T170	T170		2.40476e-05	0.519153		1.99365e-05	0.546979		5.71429e-06	0.550699		1.06667e-05	0.540259		0.0001245	0.535224		4e-06	0.536612		2.40729e-05	0.536666		1.07143e-05	0.531676		4e-06	0.535859		1.28571e-05	0.541597		0	0.52681		5.71429e-06	0.550973		2.5e-06	0.528375		5.71429e-06	0.529123		5.90476e-05	0.552041		1.4e-05	0.551839
M466T171	T171		5e-06	0.531472		1.91032e-05	0.546979		1.24444e-05	0.550699		1.76768e-05	0.540259		8.48485e-06	0.535224		2.26349e-05	0.536612		2.80967e-05	0.536666		2.5e-06	0.531676		2.5e-06	0.535859		0	0.541597		0	0.52681		3.33333e-06	0.550973		0	0.528375		0	0.529123		0.000277143	0.552041		0	0.551839
M548T171	T171		4.50476e-05	0.255813		9.64841e-05	0.546979		3.72222e-05	0.550699		2.13824e-05	0.540259		1.72092e-05	0.535224		2.60556e-05	0.536612		1.83506e-05	0.536666		1.66667e-05	0.531676		2.62698e-05	0.535859		0.000174095	0.541597		2.60317e-05	0.41526		1.83333e-05	0.550973		1e-05	0.528375		7.1873e-05	0.446112		0.000135714	0.552041		5.59524e-05	0.551839
M172T172	T172		2.20952e-05	0.531472		5.07251e-05	0.546979		9.16667e-06	0.550699		0.000153758	0.295044		4.23203e-05	0.535224		2.60729e-05	0.536612		2.65794e-05	0.536666		3.18095e-05	0.531676		2.14286e-05	0.535859		4e-06	0.541597		4e-06	0.52681		2.55952e-05	0.550973		3.29762e-05	0.528375		9.16667e-06	0.529123		3.33333e-05	0.58172		2.19444e-05	0.551839
M563T172	T172		0	0.531586		4.53817e-05	0.546979		4.58333e-05	0.550699		8.48485e-06	0.540259		7.93651e-06	0.535224		0.000134299	0.536612		8.48413e-05	0.536666		2.5e-06	0.531676		0	0.535859		1.37143e-05	0.541597		0	0.52681		2.40476e-05	0.550973		0.000111254	0.528375		1.06667e-05	0.529123		0	0.552041		8.16825e-05	0.551839
M544T173	T173		6.66667e-06	0.531472		3.12576e-05	0.546979		4.30173e-05	0.550699		2.22222e-06	0.540259		3.19603e-05	0.535224		1.05556e-05	0.536612		1.49365e-05	0.536666		1.80952e-05	0.531676		2.60952e-05	0.535859		7.10476e-05	0.541597		5e-06	0.52681		1.45238e-05	0.550973		3.85476e-05	0.528375		1.5873e-05	0.529123		1.06667e-05	0.552041		5.45556e-05	0.551839
M427T175	T175		8.70952e-05	0.531472		2.21905e-05	0.546979		8.21429e-06	0.550699		2.95325e-05	0.540528		2.32222e-05	0.535224		3.22872e-05	0.536612		4.19683e-05	0.536666		7.11032e-05	0.531676		4.44444e-06	0.535859		7.74286e-05	0.541597		5.80952e-05	0.52681		1e-05	0.550973		2.2881e-05	0.528375		2.8e-05	0.529123		0.000278714	0.552041		1.72143e-05	0.551839
M228T178	T178		0	0.531472		0.000234245	0.546979		0.000173262	0.550699		4.55238e-05	0.540259		4.59863e-05	0.535224		0.000176351	0.536612		1.72222e-05	0.536666		4.80397e-05	0.531676		0.000818778	0.535859		0.000176571	0.541597		1.83333e-05	0.136179		8.46667e-05	0.550973		0.00015746	0.456268		1.13333e-05	0.529123		8.28571e-05	0.552041		0.00324938	0.209763
M568T181	T181		0.000154603	0.531472		6.67417e-05	0.546979		8.44444e-06	0.550699		2.22357e-05	0.540259		6.44444e-06	0.535224		1.99444e-05	0.536612		3.9342e-05	0.536666		0	0.531676		8.21429e-06	0.535859		0	0.541597		5e-06	0.52681		0.000211222	0.550973		8e-06	0.528375		0.000162651	0.529123		0	0.552041		3.33333e-06	0.551839
M430T182	T182		8.56984e-05	0.419288		0.000519274	0.422875		0.000141143	0.474137		0.00031136	0.469522		8.57143e-06	0.535224		0.000265421	0.536612		3.92143e-05	0.536666		0.000257738	0.531676		6.66667e-06	0.535859		6.9e-05	0.541597		5e-06	0.52681		6.07937e-05	0.550973		1.08333e-05	0.528375		5.94444e-05	0.437538		0.000183714	0.552041		9.80159e-06	0.551839
M314T183	T183		0	0.539437		4.62951e-05	0.546979		0.00011173	0.550699		7.85714e-06	0.540259		5.29885e-05	0.535224		0.000103128	0.536612		2.0342e-05	0.536666		4.59841e-05	0.531676		1.32143e-05	0.535859		0.000177476	0.541597		4.44444e-06	0.52681		6.66667e-06	0.550973		6.09048e-05	0.528375		1.80952e-05	0.529123		2.26667e-05	0.552041		0.000233278	0.551839
M315T183	T183		1.14286e-05	0.445963		0.000182762	0.448526		6.54762e-05	0.550699		2.66414e-05	0.540259		8.44444e-06	0.535224		5.39856e-05	0.536612		2.6381e-05	0.536666		1.90253e-05	0.531676		3.91905e-05	0.535859		3.44921e-05	0.541597		1.16667e-05	0.52681		0	0.550973		3.33333e-06	0.528375		0	0.529123		5.14286e-05	0.552041		2.53968e-05	0.551839
M78T183	T183		6.66667e-06	0.531472		2.40476e-05	0.546979		1.11111e-05	0.555436		7.35714e-06	0.540259		3.82381e-05	0.535224		3.57496e-05	0.536612		6.85714e-06	0.536666		2.85714e-05	0.531676		6.66667e-06	0.535859		3.86667e-05	0.541597		1.66667e-05	0.52681		7.93651e-06	0.550973		3.59921e-05	0.528375		6.66667e-06	0.546608		1.37143e-05	0.552041		5e-06	0.551839
M312T183_1	T183_1		0	0.532188		0.000123012	0.546979		6.86825e-05	0.550699		4.51046e-05	0.411219		1.40253e-05	0.535224		4.98535e-05	0.536612		5.3233e-05	0.536666		1.64286e-05	0.531676		0.00014975	0.535859		0.000303905	0.541597		0.000120556	0.0904239		5.78175e-05	0.550973		2.34524e-05	0.528375		6.07619e-05	0.454014		0.000121714	0.552041		1.47619e-05	0.551839
M313T183_1	T183_1		2.08571e-05	0.398159		0.00011524	0.546979		4.60159e-05	0.550699		5.85094e-05	0.540259		8.05592e-05	0.535224		0.000141529	0.536612		2.92381e-05	0.536666		5.0381e-05	0.531676		1.16667e-05	0.535859		2.49524e-05	0.541597		1.47143e-05	0.503438		2.50505e-05	0.550973		1.01587e-05	0.528375		0	0.529123		4.07619e-05	0.552041		3.42381e-05	0.551839
M312T183_10	T183_10		6.60317e-05	0.353585		0.000463677	0.281155		0.000188113	0.544182		5.35072e-05	0.453353		9.29026e-05	0.535224		0.000414767	0.536612		0.000220506	0.536666		0.000191857	0.531676		0.000146762	0.535859		0.000158714	0.541597		0	0.52681		0	0.550973		2.84444e-05	0.528375		8.33333e-06	0.529123		1e-05	0.552041		4.96667e-05	0.551839
M313T183_10	T183_10		0.000603476	0.0568075		0.00090664	0.266677		0.000397341	0.40476		8.68997e-05	0.47967		8.02662e-05	0.535224		5.76746e-05	0.536612		0.000102563	0.536666		0.0004125	0.531676		3.5246e-05	0.535859		3.09524e-05	0.541597		5.71429e-06	0.315635		3.1381e-05	0.550973		8.7127e-05	0.528375		2.83333e-05	0.529123		0.00010181	0.552041		3.1381e-05	0.551839
M312T183_11	T183_11		1.35714e-05	0.465733		1.90404e-05	0.546979		3.33333e-06	0.550699		1.63889e-05	0.540259		1.76111e-05	0.535224		4.23687e-05	0.536612		2.49365e-05	0.536666		2.17143e-05	0.531676		2.51587e-05	0.535859		0	0.541597		5e-06	0.52681		1.64286e-05	0.550973		5.35714e-06	0.528375		9.52381e-06	0.529841		6e-05	0.552041		1.2381e-05	0.551839
M313T183_11	T183_11		3.60317e-05	0.531472		1.35714e-05	0.546979		7.23175e-05	0.550699		8.87227e-05	0.540259		6.11609e-05	0.535224		6.41349e-05	0.536612		6.08889e-05	0.536666		0.000193722	0.531676		0.000100024	0.535859		0	0.556216		4e-06	0.52681		2.57143e-05	0.550973		2.5e-06	0.528375		1.30476e-05	0.529123		2.2381e-05	0.552041		7.80397e-05	0.551839
M312T183_12	T183_12		1.07143e-05	0.506094		4.08983e-05	0.546979		0	0.550699		4.34957e-05	0.540259		3.9246e-05	0.535224		3.37698e-05	0.536612		3.90404e-05	0.536666		4.22619e-05	0.531676		1.5873e-05	0.535859		3.64762e-05	0.541597		0	0.52681		1e-05	0.550973		6.66667e-06	0.528375		0	0.529123		2.53333e-05	0.552041		4.84921e-05	0.551839
M313T183_12	T183_12		2.68254e-05	0.296719		2.12143e-05	0.546979		3.09048e-05	0.550699		6e-06	0.540259		1.09091e-05	0.535224		3.5803e-05	0.536612		9.22309e-05	0.536666		0.000130302	0.531676		0.00132929	0.202983		0.00103133	0.541597		8.61587e-05	0.074198		0.000119333	0.317776		0.000438151	0.202197		0	0.529123		2.37143e-05	0.552041		7.44603e-05	0.551839
M312T183_13	T183_13		0	0.531472		6.21775e-05	0.546979		3.71825e-05	0.551126		5.33889e-05	0.465742		2.87143e-05	0.535224		2.86753e-05	0.536612		0.00027893	0.536666		3.92063e-05	0.531676		2.47619e-05	0.535859		2.71429e-05	0.541597		6.66667e-06	0.485469		2.1381e-05	0.550973		1.65238e-05	0.528375		8.33333e-06	0.529123		1.46667e-05	0.552041		5.95635e-05	0.551839
M313T183_13	T183_13		2.22222e-06	0.531472		1.42857e-05	0.546979		8.21429e-06	0.550699		2.06032e-05	0.540259		2.51587e-05	0.535224		1.2e-05	0.536612		6.37569e-05	0.536666		1.19048e-05	0.531676		1.66667e-05	0.535859		9.07143e-05	0.541597		5.71429e-06	0.52681		3.3254e-05	0.550973		1.25e-05	0.528375		1.14286e-05	0.529123		8e-06	0.552041		0.000100603	0.551839
M312T183_14	T183_14		8.33333e-06	0.531472		3.28535e-05	0.546979		1.13333e-05	0.550699		0.000107267	0.537726		7.6715e-05	0.535224		9.14704e-05	0.536612		0.000253937	0.536666		3.28889e-05	0.531676		1.16667e-05	0.535859		0.000123476	0.541597		0	0.52681		9.04762e-06	0.550973		1.55e-05	0.528375		4.44444e-06	0.529123		1e-05	0.552041		0.000117278	0.551839
M313T183_14	T183_14		1.44444e-05	0.424769		2.03016e-05	0.546979		2.45238e-05	0.550699		6.94444e-06	0.540259		2e-05	0.535224		3.94062e-05	0.536612		4.69683e-05	0.536666		4.84921e-05	0.531676		0.000154349	0.535859		0.000143429	0.541597		5e-06	0.376256		1.54286e-05	0.550973		7.83333e-05	0.528375		0.000177952	0.313477		8e-06	0.552041		1.52381e-05	0.551839
M312T183_15	T183_15		6.12698e-05	0.50451		1.56926e-05	0.546979		0	0.550699		1.22222e-05	0.544188		1.2e-05	0.535224		5.11349e-05	0.536612		1.33333e-05	0.536666		0.000128381	0.531676		0.000101508	0.535859		0.000202524	0.541597		3.28571e-05	0.426693		5.79567e-05	0.550973		6.66667e-06	0.528375		5.96825e-05	0.529123		0.000128429	0.552041		1.8e-05	0.551839
M313T183_15	T183_15		4.85238e-05	0.355193		0.000424292	0.445102		0.000196429	0.510218		0.000571053	0.416625		0.000783105	0.49045		0.000711479	0.536612		0.000513573	0.536666		0.000197175	0.531676		2.81905e-05	0.535859		2e-05	0.541597		0	0.52681		2.8381e-05	0.558581		2.16667e-05	0.528375		0	0.529123		1e-05	0.565563		9.04762e-06	0.551839
M312T183_16	T183_16		0	0.531472		4.53968e-05	0.546979		5.71429e-06	0.551126		5.64156e-05	0.540259		1.52071e-05	0.535224		5.2438e-05	0.536612		2.20238e-05	0.536666		5e-06	0.531676		2.2e-05	0.535859		4e-06	0.541597		0	0.527081		1.58333e-05	0.550973		1.87143e-05	0.528375		0	0.529123		8.2381e-05	0.553842		3.77619e-05	0.551839
M313T183_16	T183_16		3.47619e-05	0.531472		3.29762e-05	0.546979		6.19048e-06	0.551129		4.0404e-06	0.540259		3.74545e-05	0.535224		0.000137964	0.536612		4.51508e-05	0.536666		5.18254e-05	0.531676		9.18175e-05	0.535859		0.000159667	0.541597		1.2381e-05	0.52961		1.07143e-05	0.550973		9.44444e-06	0.528375		1.71429e-05	0.529123		0.000259429	0.552041		2.30794e-05	0.551839
M312T183_17	T183_17		0	0.531472		3.81032e-05	0.546979		4.44444e-06	0.550699		4.7733e-05	0.540259		7.27273e-06	0.535224		1e-05	0.536612		1.54365e-05	0.542077		1.45e-05	0.531676		9.71429e-06	0.54811		0.000248714	0.541597		5.71429e-06	0.526869		2.74921e-05	0.550973		6.66667e-06	0.528375		5.77778e-05	0.529123		0.000113714	0.552041		1.44048e-05	0.551839
M313T183_17	T183_17		0	0.532559		1.74603e-05	0.546979		5.86825e-05	0.550699		1.33333e-05	0.540259		3.49921e-05	0.535224		2.5e-05	0.536612		1.06667e-05	0.536666		1.2381e-05	0.558602		5.71429e-06	0.535859		2.2e-05	0.541597		1.36364e-05	0.52681		2.87302e-05	0.550973		0.000119778	0.528375		0	0.529123		1.8e-05	0.552041		2.91429e-05	0.551839
M312T183_2	T183_2		3.0381e-05	0.450174		8.21429e-06	0.546979		0.000110468	0.420421		0.000109885	0.326816		4.27143e-05	0.535224		7.55426e-05	0.536612		0.000129132	0.536666		6.18889e-05	0.531676		1.65714e-05	0.535859		3.67143e-05	0.541597		8e-06	0.52681		6.85714e-06	0.550973		0	0.529641		2.2381e-05	0.542178		6.66667e-06	0.552041		0.000104206	0.551839
M313T183_2	T183_2		0.000281381	0.138978		0.000164768	0.516647		0.000124714	0.465966		4.91537e-05	0.540259		6.85289e-05	0.505323		0.000156083	0.536612		0.000212856	0.536666		0.000140651	0.531676		1.91905e-05	0.535859		3e-05	0.541597		4.03175e-05	0.236995		1.5e-05	0.550973		0.000269056	0.528375		3.97619e-05	0.529123		3.94286e-05	0.552041		6.09921e-05	0.551839
M312T183_3	T183_3		0	0.477795		8.22424e-05	0.546979		0.000520566	0.394026		8.34488e-05	0.540259		2.99545e-05	0.535224		5.35714e-06	0.53675		8.79899e-05	0.536666		3.46032e-05	0.531676		5.71429e-06	0.535859		0.000172905	0.541597		6.66667e-06	0.534832		3.33333e-06	0.550973		8.71032e-05	0.528375		8e-06	0.529603		2.83333e-05	0.552041		8.17857e-05	0.551839
M313T183_3	T183_3		8.86349e-05	0.413694		0.000105271	0.523419		2.85714e-06	0.550699		1.6746e-05	0.540259		4.13586e-05	0.535224		4.16919e-05	0.536612		7.95354e-05	0.536666		4.10714e-05	0.531676		4.12698e-05	0.535859		4.39048e-05	0.541597		0	0.425013		6.09524e-05	0.550973		6.0881e-05	0.528375		4.52381e-05	0.529123		3.8e-05	0.552041		3.71602e-05	0.551839
M312T183_4	T183_4		1.80952e-05	0.48594		1.60794e-05	0.546979		2.5e-06	0.550699		1.37547e-05	0.540259		7.53983e-05	0.535224		1.9303e-05	0.536612		6.58095e-05	0.536666		1.03571e-05	0.531676		1.93571e-05	0.535859		2.97619e-05	0.541597		0	0.52681		4.44444e-06	0.550973		4.79683e-05	0.528375		0	0.529123		3.46667e-05	0.552041		6.03571e-05	0.551839
M313T183_4	T183_4		1.11111e-05	0.531677		3.33333e-06	0.546979		5e-06	0.559247		9.3645e-05	0.540259		4.55556e-05	0.535224		4.09784e-05	0.536612		2.11111e-05	0.536666		5.69048e-05	0.531676		3.70476e-05	0.535859		4.43333e-05	0.541597		2.05556e-05	0.427753		3.99603e-05	0.550973		2.93651e-05	0.528375		5e-06	0.529123		8.76667e-05	0.552041		5.35714e-06	0.551839
M312T183_5	T183_5		1.46667e-05	0.531472		1.76667e-05	0.546979		6.34286e-05	0.550699		1.52778e-05	0.540259		2.5e-06	0.535224		5.4088e-05	0.536612		1.71032e-05	0.536666		5.22381e-05	0.531676		4.30556e-05	0.535859		3.2e-05	0.541597		0	0.399258		9.83333e-06	0.550973		0.000104389	0.528375		1.42857e-05	0.529123		3.90952e-05	0.552041		4.57143e-05	0.551839
M313T183_5	T183_5		1.33333e-05	0.531677		8.43997e-05	0.546979		5.22222e-05	0.550699		2.71753e-05	0.540259		6.37857e-05	0.535224		2.71602e-05	0.536612		9.71443e-05	0.536666		1.42857e-05	0.531676		0.000151897	0.535859		0.000198905	0.541597		5e-06	0.442674		8.84603e-05	0.550973		1.5e-05	0.528375		5.12857e-05	0.529123		5.63333e-05	0.552041		8.4127e-06	0.551839
M312T183_6	T183_6		3.00635e-05	0.506094		1.35476e-05	0.546979		3.49603e-05	0.550699		1.01587e-05	0.540259		3.86522e-05	0.535224		4.87381e-05	0.536612		1.51667e-05	0.536666		0	0.531676		5.50476e-05	0.535859		5.71429e-06	0.541597		0	0.52681		2.45476e-05	0.550973		8.95873e-05	0.528375		3.88889e-05	0.529123		8.66667e-05	0.552041		1e-05	0.551839
M313T183_6	T183_6		4.15079e-05	0.407423		0.000288784	0.449886		1.13889e-05	0.550699		6.82633e-05	0.494644		5.41609e-05	0.535224		3.72172e-05	0.536612		4.48838e-05	0.536666		5.08254e-05	0.531676		9.52381e-06	0.535859		5.71429e-06	0.541597		0	0.52681		9.04762e-06	0.550973		0.000135016	0.528375		2.63016e-05	0.529123		5.1e-05	0.552041		6.00873e-05	0.551839
M312T183_7	T183_7		2.61429e-05	0.532209		2.29365e-05	0.546979		3.10317e-05	0.592998		1.94444e-05	0.540259		1.13889e-05	0.535224		2.36508e-05	0.536612		6.04365e-05	0.536666		2.73571e-05	0.531676		2.57143e-05	0.535859		1.96667e-05	0.541597		0	0.52681		1.75e-05	0.550973		3.89048e-05	0.528375		2.71429e-05	0.529123		1.66667e-05	0.552041		2.25397e-05	0.551839
M313T183_7	T183_7		1.57143e-05	0.531472		0.000318999	0.463784		3.4381e-05	0.550699		7.52482e-05	0.519783		6.29798e-05	0.535224		2.93889e-05	0.536612		0.000237878	0.536666		9.1e-05	0.531676		2.68254e-05	0.535859		2.54286e-05	0.541597		5.71429e-06	0.517822		1.59048e-05	0.550973		1e-05	0.528375		2.5873e-05	0.529123		2.6e-05	0.552041		5.69683e-05	0.551839
M312T183_8	T183_8		1.57143e-05	0.531472		5.49654e-05	0.546979		1.65e-05	0.550699		2.63333e-05	0.540259		5.01981e-05	0.535224		3.47872e-05	0.536612		1.45238e-05	0.536666		1.56667e-05	0.531676		1.28571e-05	0.535859		0	0.541597		0	0.52681		4.42063e-05	0.550973		1.68889e-05	0.528375		0	0.534918		0	0.552041		1.01587e-05	0.551839
M312T183_9	T183_9		4.0381e-05	0.531472		5.07937e-06	0.546979		4.72381e-05	0.550699		1.11667e-05	0.540259		0.000260698	0.535224		7.50346e-05	0.536612		0.000125454	0.536666		1.19048e-05	0.531676		2.0381e-05	0.535859		0.00013219	0.541597		0	0.52681		3.30952e-05	0.550973		5.35714e-06	0.528375		5.71429e-06	0.536529		9.1e-05	0.552041		4.13333e-05	0.551839
M313T183_9	T183_9		0.000138944	0.196885		7.67222e-05	0.546979		4.68571e-05	0.550699		1e-05	0.540259		3.32785e-05	0.535224		1.97222e-05	0.536612		4.9303e-05	0.536666		0	0.531676		8.49444e-05	0.535859		0.000178762	0.541597		5.84286e-05	0.253541		2.74206e-05	0.550973		9.55714e-05	0.528375		2.31905e-05	0.529123		5.4e-05	0.552041		0	0.551839
M312T184_1	T184_1		0	0.531472		6.02237e-05	0.546979		8e-06	0.551129		7.5e-06	0.540259		1.77143e-05	0.535224		4.79466e-05	0.536612		4.95714e-05	0.536666		4.43651e-05	0.531676		5.83333e-06	0.536381		5.46667e-05	0.541597		5.71429e-06	0.52681		3.25397e-05	0.553		1.66667e-05	0.528375		3.82381e-05	0.529123		3.54286e-05	0.552041		4.4881e-05	0.551839
M313T184_1	T184_1		2.85714e-06	0.531472		0.000218058	0.546979		3.92381e-05	0.550699		2.49091e-05	0.540259		0.000226856	0.432851		0.000126099	0.536612		0.000157708	0.536666		0.000291619	0.531676		1.41587e-05	0.535859		9.64762e-05	0.541597		0	0.52681		1.52381e-05	0.550973		0	0.528375		2.59524e-05	0.529123		9.15238e-05	0.552041		0.00018	0.551839
M313T184_10	T184_10		5.89524e-05	0.531472		1.48117e-05	0.546979		7.30159e-06	0.550699		7.33333e-06	0.540259		3.36364e-05	0.535224		2.69048e-05	0.536612		4.24618e-05	0.536666		7.85714e-06	0.531676		0.000239516	0.535859		2.7381e-05	0.541597		0	0.52681		8.39206e-05	0.550973		3.01905e-05	0.528375		5.9254e-05	0.529123		8.5381e-05	0.552041		1.55e-05	0.551839
M313T184_11	T184_11		7.69048e-05	0.531472		2.5e-06	0.546979		4.42222e-05	0.550699		5.71429e-06	0.540259		4.51775e-05	0.535224		6.33362e-05	0.536612		3.28571e-05	0.536666		1.5e-05	0.531676		3.09365e-05	0.535859		0.000149095	0.541597		6.80159e-05	0.485469		0.000156524	0.550973		3.8373e-05	0.528375		2.68571e-05	0.529123		4.26667e-05	0.552041		3.58571e-05	0.551839
M313T184_12	T184_12		1.83333e-05	0.548738		3.07475e-05	0.546979		1.36905e-05	0.550699		3.53434e-05	0.540259		1.22222e-05	0.535224		4.18824e-05	0.536612		2.01111e-05	0.554393		4.95238e-06	0.531676		1.7381e-05	0.535859		3.21905e-05	0.541597		5.71429e-06	0.52883		1.77778e-05	0.550973		2.20635e-05	0.528375		5e-06	0.529123		2.13333e-05	0.552041		7.64444e-05	0.551839
M312T184_2	T184_2		1.16667e-05	0.531472		0.000329205	0.546979		2.22222e-06	0.551126		2.85714e-06	0.540259		2.5e-06	0.535224		0.000451229	0.536612		4.91696e-05	0.536666		3.33333e-06	0.531676		0.000119111	0.535859		9.77619e-05	0.541597		0	0.52681		7.5e-06	0.550973		0.000132952	0.528375		0	0.543349		5.33333e-05	0.552041		0.000467738	0.551839
M313T184_2	T184_2		5e-06	0.531472		0.000422213	0.386166		0.000678143	0.437142		8.05173e-05	0.537726		0.000159566	0.535224		0.000538047	0.536612		0.000160836	0.536666		1.2381e-05	0.531676		3.28571e-05	0.535859		8.8e-05	0.541597		0	0.52681		7.77778e-06	0.550973		5.20238e-05	0.528375		1.38889e-05	0.529123		0	0.552041		1.26032e-05	0.551839
M312T184_3	T184_3		0	0.533498		1.28571e-05	0.546979		3.45238e-05	0.550699		2.85714e-06	0.540259		1.02222e-05	0.535224		4.34921e-05	0.536612		5.68492e-05	0.536666		2.40476e-05	0.531676		4e-06	0.535859		8.20952e-05	0.541597		0	0.517475		1.16667e-05	0.550973		3.33333e-06	0.528375		5.71429e-06	0.529123		5.57143e-05	0.552041		7.34921e-05	0.551839
M313T184_3	T184_3		2.40476e-05	0.522799		0.000238723	0.342498		7.4e-05	0.550699		3.42496e-05	0.540259		6.94921e-05	0.535224		5.13355e-05	0.536612		5.17807e-05	0.536666		4.21032e-05	0.531676		1.61111e-05	0.535859		7.77143e-05	0.541597		5.71429e-06	0.52681		6.19048e-06	0.559528		3.11905e-05	0.528375		0	0.529841		0	0.552041		8.58333e-05	0.551839
M312T184_4	T184_4		7.26984e-05	0.430442		0.00024932	0.447227		0	0.553356		8.01544e-05	0.540259		3.45824e-05	0.535224		0.000117154	0.536612		8.44372e-05	0.536666		8.64365e-05	0.531676		3.33333e-06	0.535859		0.000101905	0.541597		0	0.52681		0	0.550973		2.62222e-05	0.542545		8.21429e-06	0.529123		6.57143e-05	0.552041		0.000323155	0.551839
M312T184_5	T184_5		3.25714e-05	0.531472		0.000118928	0.546979		1.19444e-05	0.550699		9.26263e-06	0.540259		1.36364e-05	0.535224		0.000105398	0.536612		0.00016269	0.536666		0.000124381	0.531676		1.42857e-05	0.535859		2.4381e-05	0.541597		0	0.52681		1.52381e-05	0.550973		1.86667e-05	0.528375		0	0.530448		6.56667e-05	0.572291		3.94048e-05	0.551839
M312T184_6	T184_6		0	0.531586		3.6127e-05	0.546979		0.000119056	0.550699		8.44444e-06	0.540259		6.44444e-06	0.535224		0.000100991	0.536612		0.000109929	0.536666		0.000347349	0.531676		4.45397e-05	0.535859		0.000459476	0.541597		1.07143e-05	0.4937		3.97857e-05	0.550973		4.64683e-05	0.528375		4.42381e-05	0.529123		0.000643095	0.552041		5.9381e-05	0.551839
M312T184_7	T184_7		0	0.531472		2.68175e-05	0.546979		5.01443e-05	0.550699		0.000142588	0.466977		2.56436e-05	0.535224		0.000147205	0.536612		6.0233e-05	0.536666		1.4881e-05	0.531676		4.44444e-06	0.535859		4.98095e-05	0.541597		4.52381e-05	0.52681		8e-06	0.550973		4.44444e-06	0.528375		1.57143e-05	0.539745		3.26667e-05	0.552041		2.5e-06	0.551839
M313T184_8	T184_8		0.000465921	0.176075		0.00048374	0.546979		0.000157957	0.550699		5.3746e-05	0.540259		2.11991e-05	0.535224		3.33254e-05	0.536612		8.17807e-05	0.536666		0.000113754	0.531676		2.86825e-05	0.535859		4.4e-05	0.541597		6.66667e-06	0.414339		4.9746e-05	0.550973		0.000273381	0.528375		6.34762e-05	0.529123		0.000109667	0.552041		9.16667e-06	0.551839
M313T184_9	T184_9		8.57143e-06	0.531472		1.34848e-05	0.546979		9.64762e-05	0.5442		7.46263e-05	0.540259		5e-06	0.535224		5.25e-05	0.536612		1.91667e-05	0.541902		4.71587e-05	0.531676		3.71429e-05	0.535859		9.34286e-05	0.541597		5e-06	0.52681		1.25714e-05	0.550973		1.58571e-05	0.528375		9e-06	0.529123		8e-06	0.552041		0.000124524	0.551839
M326T186	T186		2.67302e-05	0.420279		0.000290165	0.546979		8.24524e-05	0.550699		2.90794e-05	0.540259		2.19221e-05	0.535224		0.000100875	0.536612		2.22222e-05	0.536666		5.71429e-06	0.531676		2.39286e-05	0.535859		1.2381e-05	0.541597		0	0.527081		7.85714e-06	0.550973		5e-06	0.528375		0	0.529123		3.26667e-05	0.552041		4.46349e-05	0.551839
M571T186	T186		1.77778e-05	0.531472		2.99444e-05	0.546979		4.82381e-05	0.550699		0	0.540259		2.76667e-05	0.535224		0.000167353	0.536612		4.99372e-05	0.536666		8e-06	0.531676		8.57143e-06	0.536381		1.13333e-05	0.541597		0	0.531005		0	0.550973		2.5e-06	0.528375		0	0.529123		2.26667e-05	0.552041		3.2381e-05	0.551839
M559T187	T187		5e-06	0.531472		2.5e-06	0.546979		2.04286e-05	0.550699		1.04444e-05	0.540514		3.6381e-05	0.535224		2.6938e-05	0.536612		2.62381e-05	0.536666		2.55952e-05	0.531676		1.56667e-05	0.535859		0.000250635	0.541597		0	0.52681		4.00952e-05	0.550973		6.66667e-06	0.528375		3.44286e-05	0.532581		1.14286e-05	0.552041		8.86696e-05	0.551839
M371T188	T188		1.42857e-05	0.519153		0.000131091	0.546979		0.000213984	0.522682		6.5e-06	0.540259		6.33384e-05	0.535224		1.35794e-05	0.536612		4.43254e-05	0.536666		1.70476e-05	0.531676		9.52381e-06	0.535859		0.000123476	0.541597		0	0.52681		8.63636e-06	0.550973		5.11429e-05	0.528375		6.90952e-05	0.529123		7.57143e-05	0.552041		4.65238e-05	0.551839
M372T188	T188		1.28571e-05	0.528903		4.31919e-05	0.546979		2.75e-05	0.5442		2.48889e-05	0.540259		4.18333e-05	0.535224		1.17547e-05	0.536612		3.24928e-05	0.536666		1.11905e-05	0.531676		1.80476e-05	0.535859		7.54286e-05	0.541597		1e-05	0.52681		1.38889e-05	0.550973		2.45714e-05	0.538939		0	0.529123		2.97143e-05	0.552041		1.66667e-05	0.551839
M524T188	T188		1.47143e-05	0.531677		5.18492e-05	0.546979		1.88333e-05	0.550699		7.5e-06	0.540259		1.81818e-06	0.535224		3.0373e-05	0.536612		4.16032e-05	0.536666		1e-05	0.531676		0.000115032	0.535859		2.27619e-05	0.541597		0	0.528109		3.56032e-05	0.550973		3.70238e-05	0.528375		1e-05	0.529123		4.33333e-05	0.552041		2.27143e-05	0.551839
M554T188	T188		7.7254e-05	0.506094		0.000155924	0.546979		2.48333e-05	0.550699		7.68997e-05	0.492326		0.000297157	0.535224		7.6557e-05	0.536612		4.66212e-05	0.536666		3.33333e-05	0.531676		2.85714e-06	0.535859		4e-06	0.541597		5e-06	0.52681		1.16667e-05	0.550973		9.44444e-06	0.528375		0.000123651	0.529123		1.37143e-05	0.552041		2.44286e-05	0.551839
M570T188	T188		4.17619e-05	0.506094		7.17165e-05	0.449984		1.70238e-05	0.550699		3.1803e-05	0.537726		5.43261e-05	0.535224		5.88838e-05	0.536612		1.75794e-05	0.536666		9.35065e-06	0.531676		5e-06	0.535859		8e-06	0.541597		5e-06	0.528993		3.27778e-05	0.550973		1.06667e-05	0.528375		3.15556e-05	0.529123		8e-06	0.552041		6.85714e-06	0.551839
M965T188	T188		0.000685762	0.0627414		0.000352807	0.299857		0.000129135	0.550699		1.0938e-05	0.540259		0.000640848	0.411542		0.000190491	0.536612		0.000295194	0.536666		0	0.531676		4.80714e-05	0.535859		1.96667e-05	0.541597		0.000679317	0.0130176		0.000310159	0.550973		6.05714e-05	0.528375		2.88095e-05	0.510622		0.000355	0.552041		3.0381e-05	0.551839
M921T190	T190		0.000728476	0.095263		0.00126726	0.292132		0.000184746	0.550699		1.84848e-05	0.540446		0.000246929	0.535224		0.000563347	0.536612		0.000403281	0.536666		2.22222e-06	0.531676		3.41667e-05	0.535859		3.46667e-05	0.541597		0.000543683	0.0356805		0.00213123	0.409279		0.000438794	0.516421		2.22619e-05	0.443631		0.000829333	0.552041		4.61587e-05	0.551839
M575T191	T191		2.5e-06	0.506094		8.95952e-05	0.546979		4.19365e-05	0.550699		2.35059e-05	0.540259		9.56457e-05	0.535224		9.98348e-05	0.536612		5.0373e-05	0.536666		1.68571e-05	0.531676		7.30159e-06	0.535859		1.94286e-05	0.541597		1.4e-05	0.354157		4.69365e-05	0.550973		1.33333e-05	0.528375		4.84459e-05	0.390921		2e-05	0.552041		2.44683e-05	0.551839
M627T191	T191		5.71429e-06	0.531472		1.83586e-05	0.546979		1.07143e-05	0.550699		1.80556e-05	0.540259		2.64618e-05	0.535224		3.22222e-05	0.536612		5.50079e-05	0.536666		2.12143e-05	0.531676		2.64127e-05	0.535859		3.87143e-05	0.541597		0	0.52681		1.57143e-05	0.550973		3.65079e-05	0.528375		8e-06	0.529123		3.2381e-05	0.552041		1.2381e-05	0.551839
M877T191	T191		0.000961369	0.0178815		0.00137402	0.264122		0.000128381	0.550699		6e-06	0.540259		0.000546333	0.535224		0.000211771	0.536612		0.000144683	0.536666		3.99286e-05	0.531676		3.01587e-05	0.535859		6.10476e-05	0.541597		0.00132286	0.000539095		0.000890532	0.252091		0.00186572	0.0534738		3.7381e-05	0.452488		0.000750857	0.552041		7.27778e-05	0.554541
M833T193	T193		0.000587893	0.163229		0.000721491	0.292132		9.72994e-05	0.550699		0	0.540259		0.000166429	0.535224		4.37626e-05	0.536612		0.000159986	0.536666		1e-05	0.531676		5e-06	0.535859		3.14286e-05	0.541597		0.000259587	0.0677016		0.000194984	0.550973		0.000455543	0.528375		5.71429e-06	0.529123		0.00041519	0.552041		3.59286e-05	0.551839
M480T195	T195		5.71429e-06	0.548158		4.42143e-05	0.546979		8.88889e-06	0.550699		2.79719e-05	0.540259		2.29365e-05	0.535224		3.57063e-05	0.536612		3.33189e-05	0.536666		4.72698e-05	0.531676		0	0.535859		7.00952e-05	0.541597		0	0.52681		1.15476e-05	0.550973		5e-06	0.528375		4.14286e-05	0.529123		5.37619e-05	0.552041		4.65079e-05	0.551839
M789T195	T195		0.000318651	0.0640518		0.000748447	0.299857		0.00028354	0.541267		4.72222e-06	0.540259		1.98355e-05	0.535224		2.50238e-05	0.536612		0.000244841	0.536666		6.66667e-06	0.531676		8.33333e-06	0.535859		3.77143e-05	0.541597		0.00109498	0.0106729		0.000582944	0.315014		0.000872905	0.399297		1.93016e-05	0.529123		0.000641714	0.515189		2.13333e-05	0.552004
M171T196	T196		0.000177381	0.475467		0.000328962	0.546979		0.00050723	0.550699		8.61032e-05	0.540259		0.000324506	0.535224		0.000215973	0.536612		9.56046e-05	0.536666		0.000592183	0.531676		1.27778e-05	0.535859		0	0.541597		0	0.52681		3.04762e-05	0.550973		2.3e-05	0.528375		9.04762e-06	0.529123		8e-05	0.552041		2.35238e-05	0.551839
M199T196	T196		0.000243	0.077311		0.00168649	0.281155		0.000206766	0.40476		0.0002151	0.495806		0.000157011	0.535224		0.00211676	0.332138		6.81746e-05	0.536666		0.000212206	0.531676		3.31667e-05	0.535859		8e-06	0.541597		1e-05	0.52681		7.5e-06	0.550973		0	0.528375		4.65397e-05	0.510622		0	0.552041		6.20238e-05	0.551839
M448T196	T196		0.00110206	0.0333111		0.00306832	0.281155		0.000459437	0.40476		0.00043684	0.449122		7.17785e-05	0.535224		0.00340416	0.177446		7.5119e-05	0.536666		0.000612556	0.531676		2.6e-05	0.535859		1.06667e-05	0.541597		0	0.429755		2.21429e-05	0.550973		3.19444e-05	0.528375		6.85714e-06	0.380646		6.2e-05	0.552041		1.87143e-05	0.551839
M453T196	T196		0.000531714	0.0621164		0.00171946	0.234032		0.000732965	0.163094		0.000312601	0.30541		9.49048e-05	0.535224		0.00207726	0.132953		4.23579e-05	0.536666		0.000331635	0.531676		1.01587e-05	0.535859		6.66667e-06	0.541597		6.66667e-06	0.517475		1.44444e-05	0.550973		0	0.53412		6.8e-05	0.313477		1.2381e-05	0.552041		0.000143524	0.551839
M454T196	T196		0.000319087	0.08863		0.00318794	0.0111744		0.000439909	0.246362		0.00043882	0.310435		5.76984e-05	0.535224		0.00108109	0.536612		6.56825e-05	0.536666		0.00038554	0.531676		0.000213095	0.535859		2.19048e-05	0.541597		5.71429e-06	0.52681		1e-05	0.550973		1.04444e-05	0.528375		5.07778e-05	0.401192		7.7e-05	0.552041		4.0381e-05	0.551839
M613T196	T196		0.000204619	0.430833		3.81349e-05	0.546979		0	0.552022		2.04848e-05	0.546454		5.44935e-05	0.535224		2.61111e-05	0.536612		2.74444e-05	0.536666		2e-05	0.531676		1.32143e-05	0.535859		0.000171333	0.541597		0.000126984	0.202367		7.2381e-05	0.550973		1.14286e-05	0.528375		1.91667e-05	0.529123		0.000193714	0.552041		0.000104159	0.551839
M745T196	T196		0.00115694	0.0682807		0.000293646	0.323902		0.000263659	0.550699		1.01905e-05	0.541893		5.53932e-05	0.535224		4.44372e-05	0.536612		0.000345359	0.536666		6.66667e-06	0.531676		1.36508e-05	0.535859		7.97143e-05	0.541597		0.000261635	0.0355359		0.000539587	0.415221		0.000212659	0.528375		6.57143e-05	0.529123		0.000659381	0.552041		6.4873e-05	0.577434
M657T197	T197		0.000134937	0.454385		0.00013668	0.546979		2.65714e-05	0.550699		3.36212e-05	0.540259		1.98283e-05	0.535224		3.59704e-05	0.536612		3.79603e-05	0.536666		6.66667e-06	0.531676		6.39048e-05	0.535859		0.000100667	0.541597		0.000213397	0.0976889		0.000144603	0.550973		6.40317e-05	0.528375		8.33333e-06	0.529123		0.000192952	0.552041		3.53333e-05	0.551839
M701T197	T197		0.000160794	0.357839		0.000105204	0.546979		2.20952e-05	0.550699		3.71616e-05	0.540259		3.58124e-05	0.535224		3.20159e-05	0.536612		0.000276913	0.536666		2.85714e-05	0.531676		2.14286e-05	0.535859		5.18095e-05	0.541597		5.19048e-05	0.356199		0.00020046	0.550973		7.60794e-05	0.528375		4.92698e-05	0.529123		0.000141095	0.552041		7.65476e-05	0.553574
M270T198	T198		0.00264827	0.000801832		7.35729e-05	0.546979		0.00190902	0.0482891		0.0038569	0.000896814		2.63162e-05	0.535224		0.00108919	0.434485		3.67381e-05	0.536666		0.00108059	0.165407		0.00402461	0.00667135		1.46667e-05	0.541597		0	0.511781		0.00416952	0.00588533		0.00406313	0.000350482		0.00302321	0.011872		4.6e-05	0.552041		0.00370754	0.219269
M489T198	T198		2.2381e-05	0.531472		0.000193732	0.546979		6.34762e-05	0.522682		1.99658e-05	0.540259		7.09437e-05	0.535224		5.54618e-05	0.536612		0.000189836	0.536666		2.85714e-05	0.531676		0.000101286	0.535859		7.4381e-05	0.541597		1.2381e-05	0.52681		4.44444e-06	0.550973		1.33333e-05	0.528375		1.4881e-05	0.529123		2.25238e-05	0.552041		7.5e-06	0.551839
M582T198	T198		8.88889e-06	0.531472		4.58492e-05	0.546979		1.55556e-05	0.550699		5.71429e-06	0.540259		2.23586e-05	0.535224		8.88889e-06	0.536612		4.11746e-05	0.536666		1.41667e-05	0.531676		8e-06	0.535859		4e-06	0.541597		1.5e-05	0.526869		8.33333e-06	0.550973		5e-06	0.528375		7.3746e-05	0.529123		8e-06	0.552041		3.44762e-05	0.551839
M455T199	T199		2.34286e-05	0.506094		6.41537e-05	0.546979		3.07143e-05	0.550699		1.61905e-05	0.540259		5.98413e-05	0.535224		2.17143e-05	0.536612		7.05924e-05	0.536666		8.34156e-05	0.531676		2.92619e-05	0.536381		3.93333e-05	0.541597		2.14286e-05	0.488305		0	0.550973		4.11508e-05	0.528375		5.71429e-06	0.529123		4e-06	0.552041		2.91667e-05	0.551839
M388T200	T200		0.000106619	0.531472		0.000230734	0.425368		0.000375905	0.550699		0.000340424	0.38447		2.98254e-05	0.535224		5.81854e-05	0.536612		0.000200227	0.536666		0.000166032	0.531676		2.83333e-05	0.535859		3.90476e-05	0.541597		0	0.52681		8.09524e-05	0.550973		0.000216452	0.528375		0.000439167	0.529123		3.94286e-05	0.552041		7.66984e-05	0.551839
M543T204	T204		5e-06	0.531472		2.01667e-05	0.546979		1.16667e-05	0.550699		4.83492e-05	0.540259		1.62157e-05	0.535224		8.3873e-05	0.536612		2.44048e-05	0.536666		4.88254e-05	0.531676		6.66667e-06	0.535859		2.66667e-05	0.541597		0	0.527665		2.24921e-05	0.550973		1.16667e-05	0.528375		8e-06	0.55978		3.57143e-05	0.552041		1.8254e-05	0.551839
M584T204	T204		0	0.531472		5.58745e-05	0.546979		1.5746e-05	0.550699		5.81905e-05	0.540259		7.85714e-06	0.535224		2.18506e-05	0.536612		3.01623e-05	0.536666		8.0619e-05	0.531676		4.14206e-05	0.535859		3.18095e-05	0.541597		0	0.52681		2.60952e-05	0.550973		3.89524e-05	0.528375		0	0.529123		2.13333e-05	0.560645		1.51587e-05	0.551839
M419T205	T205		2.25397e-05	0.506094		1.52381e-05	0.546979		8.5381e-05	0.5442		3.63636e-06	0.540259		7.95455e-06	0.535224		1.88634e-05	0.536612		1.81818e-06	0.536666		0	0.531676		1.92857e-05	0.535859		4.6e-05	0.542134		0	0.52883		4.2e-05	0.550973		6.24524e-05	0.528375		2.04444e-05	0.529123		5.87143e-05	0.552041		1.86905e-05	0.551839
M568T205	T205		0.000262065	0.187777		4.95159e-05	0.546979		0.000122111	0.550699		1.48586e-05	0.540259		8.51732e-06	0.535224		4.58968e-05	0.536612		0.000144557	0.536666		1.81587e-05	0.531676		4.20476e-05	0.535859		5.66667e-05	0.541597		7.87778e-05	0.194049		0.00086025	0.454416		2.91905e-05	0.521763		2.54286e-05	0.529123		0.000150048	0.552041		1.03571e-05	0.552004
M441T206	T206		0	0.532559		1.8127e-05	0.546979		6.07937e-05	0.550699		1.38889e-05	0.540259		8.57143e-06	0.535224		7.71429e-06	0.536612		1.7096e-05	0.536666		3.33333e-06	0.531676		1.11111e-05	0.535859		1.87143e-05	0.541597		0	0.52681		1.08571e-05	0.550973		0	0.528375		5.71429e-06	0.529123		2.90476e-05	0.552041		1.44444e-05	0.551839
M538T207	T207		4.44444e-06	0.546485		1.86905e-05	0.546979		2.00159e-05	0.550699		2.26349e-05	0.540259		6.66667e-06	0.535224		1.9746e-05	0.536612		9.80159e-06	0.536666		8e-06	0.531676		1.53571e-05	0.535859		2.66667e-05	0.541597		4e-06	0.52681		1.30476e-05	0.550973		1.71032e-05	0.528375		1.3e-05	0.529123		1.83333e-05	0.552041		1.87619e-05	0.551839
M436T208	T208		8e-06	0.531472		1.19365e-05	0.546979		2.97857e-05	0.551129		2.11039e-05	0.546454		1.46587e-05	0.535224		3.29603e-05	0.536612		0.000124068	0.536666		0	0.531676		1e-05	0.535859		0.000147	0.541597		8e-06	0.515036		3.07063e-05	0.550973		2.14286e-05	0.528375		1.94286e-05	0.529123		2.57143e-05	0.552041		3.45556e-05	0.551839
M539T208	T208		7.77778e-06	0.531472		3.77475e-05	0.546979		2.5873e-05	0.550699		2.09683e-05	0.540259		1.82143e-05	0.535224		1.37157e-05	0.536612		4.28968e-05	0.536666		1.71429e-05	0.531676		1e-05	0.535859		2.46667e-05	0.541597		0	0.52681		1.52381e-05	0.561348		5.71429e-06	0.528375		0	0.529123		0	0.552041		2.79286e-05	0.551839
M641T208	T208		5.71429e-06	0.531472		2.21349e-05	0.546979		5.78903e-05	0.550699		1.5303e-05	0.540259		2.22222e-06	0.535224		5.29935e-05	0.536612		3.9881e-05	0.536666		0	0.531676		1.98016e-05	0.551168		7.84762e-05	0.541597		4.44444e-06	0.53731		0	0.550973		3.52619e-05	0.528375		3.98095e-05	0.529123		9.30952e-05	0.552041		3.87698e-05	0.551839
M358T211	T211		0.000632905	0.087338		0.00031819	0.266677		0.00167335	0.191085		0.000216814	0.352554		0.000180587	0.535224		7.76234e-05	0.536612		3.73333e-05	0.536666		0.000129063	0.531676		0.000255794	0.535859		2.46667e-05	0.541597		2.60317e-05	0.426107		0.000490683	0.532186		0.00169757	0.235626		0.000667976	0.233475		0.000266762	0.552041		0.000732098	0.551839
M743T214	T214		1.11111e-05	0.531472		6.84921e-05	0.546979		0.000100913	0.510218		1.15945e-05	0.540259		3.92999e-05	0.535224		3.32229e-05	0.536612		9.38355e-05	0.536666		1.06667e-05	0.531676		8.57143e-06	0.535859		5.03333e-05	0.541597		0	0.52681		5.01111e-05	0.550973		0	0.528375		6.66667e-06	0.529123		2.13333e-05	0.552041		1.4246e-05	0.551839
M748T215_1	T215_1		0	0.531472		3.41717e-05	0.546979		8.11587e-05	0.550699		4.04841e-05	0.498314		3.35642e-05	0.535224		2.90017e-05	0.536612		5.74683e-05	0.536666		1.57143e-05	0.531676		1.07143e-05	0.535859		0.000107762	0.541597		1.68254e-05	0.256784		8.33333e-06	0.550973		4.47937e-05	0.528375		1.57143e-05	0.529123		2.96667e-05	0.552041		1.22143e-05	0.551839
M748T215_2	T215_2		4e-06	0.531472		1.11111e-05	0.546979		6.82381e-05	0.550699		0.000154401	0.37622		1.57778e-05	0.535224		5.09762e-05	0.536612		6.94062e-05	0.536666		2.81746e-05	0.531676		1.57143e-05	0.535859		0.000180048	0.541597		2.5368e-05	0.317885		4.94048e-05	0.550973		2.7619e-05	0.528375		6.89841e-05	0.529123		5.56667e-05	0.552041		0.000101381	0.551839
M726T216_1	T216_1		0	0.531472		1.81111e-05	0.546979		2.16667e-05	0.550699		2.36768e-05	0.494644		6.89755e-06	0.535224		0.000264058	0.536612		9.30974e-05	0.536666		5e-06	0.531676		5.71429e-06	0.535859		0.000115143	0.541597		9.73333e-05	0.0694328		3.33333e-06	0.550973		6.11111e-05	0.528375		1.80952e-05	0.529123		4.93333e-05	0.552041		5.08333e-05	0.551839
M726T216_2	T216_2		2.55556e-05	0.531472		7.07713e-05	0.546979		4.33571e-05	0.550699		0.000155152	0.40267		3.06111e-05	0.535224		0.000150804	0.536612		9.46227e-05	0.536666		4.44444e-06	0.531676		1.72619e-05	0.535859		9.1381e-05	0.541597		0.000143857	0.12457		0	0.550973		2.07143e-05	0.528375		1.46667e-05	0.529123		8e-06	0.552041		8.57143e-06	0.551839
M704T217_1	T217_1		0	0.531472		1.31111e-05	0.546979		5.73016e-05	0.550699		5.1557e-05	0.540259		1.85895e-05	0.535224		0.000176089	0.536612		9.48622e-05	0.536666		1.83333e-05	0.531676		1.56667e-05	0.536524		0.00010781	0.541597		0.000106079	0.0418195		4.9381e-05	0.550973		3.44286e-05	0.528375		3.52381e-05	0.529123		6.4381e-05	0.552041		3.71746e-05	0.551839
M704T217_2	T217_2		1.16667e-05	0.531472		1.33182e-05	0.546979		1.16667e-05	0.550699		7.9684e-05	0.538563		1.95325e-05	0.535224		7.98427e-05	0.536612		8.6811e-05	0.536666		0	0.531676		2.5e-06	0.535859		2.2381e-05	0.541597		7.42381e-05	0.100169		2.07143e-05	0.550973		3.33333e-06	0.528375		8.44444e-06	0.529123		8.6381e-05	0.552041		4.5557e-05	0.553574
M353T218	T218		3.3254e-05	0.531472		8.3676e-05	0.546979		3.64524e-05	0.550699		1.2381e-05	0.540259		1.42857e-05	0.535224		5.71061e-05	0.536612		2.81111e-05	0.536666		4.92063e-05	0.531676		2.25e-05	0.535859		3.67143e-05	0.541597		4.44444e-06	0.393382		0	0.550973		3.05556e-05	0.528375		4.59841e-05	0.529123		4.36667e-05	0.552041		2.19048e-05	0.551839
M499T218	T218		1.14286e-05	0.531472		7.77778e-06	0.546979		1.37778e-05	0.550699		2.29444e-05	0.549457		1.87222e-05	0.535224		3.91248e-05	0.53675		0.000138515	0.536666		5e-06	0.531676		2.57143e-05	0.535859		8.2127e-05	0.541597		8.88889e-06	0.52681		4.42857e-05	0.550973		1.90476e-05	0.528375		3.06667e-05	0.529123		0.00010981	0.552041		2.58254e-05	0.551839
M681T218	T218		4.93175e-05	0.445963		6.33593e-05	0.546979		3.43506e-05	0.550699		3.09444e-05	0.540259		2.81919e-05	0.535224		0.000140716	0.536612		0.000164652	0.536666		3.94048e-05	0.531676		1.16667e-05	0.537692		4.97143e-05	0.541597		0.000224941	0.0166566		2.62302e-05	0.550973		1.13333e-05	0.528375		0	0.529123		4.46667e-05	0.552041		4.2619e-05	0.551839
M494T219	T219		2.98889e-05	0.506094		7.44921e-05	0.546979		3.13333e-05	0.550699		9.04762e-06	0.540259		2.05253e-05	0.535224		2.60556e-05	0.536612		2.05556e-05	0.536666		6.19048e-06	0.531676		2.22857e-05	0.535859		2.0381e-05	0.541597		0	0.52681		1.16667e-05	0.562609		0	0.528375		1.08586e-05	0.529123		4.33333e-05	0.552041		3.14286e-05	0.551839
M682T219	T219		2.14286e-05	0.465517		0.000113508	0.546979		9.7e-05	0.550699		2.36349e-05	0.540259		4.0754e-05	0.535224		9.26558e-05	0.536612		0.000245201	0.536666		3.14921e-05	0.531676		6.2619e-05	0.535859		6.0381e-05	0.541597		0.000275905	0.0320094		2.59048e-05	0.550973		2.5e-06	0.528669		8.88889e-06	0.529123		0.000168857	0.552041		2.00714e-05	0.553574
M659T220	T220		4e-05	0.242277		4.86616e-05	0.546979		3.92381e-05	0.550699		2.24444e-05	0.540259		6.87965e-05	0.535224		0.000118351	0.536612		0.000167951	0.536666		0	0.531676		1.33333e-05	0.535859		0.000100571	0.541597		0.000598222	0.00848425		3.77381e-05	0.550973		3.34921e-05	0.528375		2.5e-06	0.529603		0.000180952	0.552041		4.12619e-05	0.567878
M660T220_1	T220_1		6.34286e-05	0.346641		7.55642e-05	0.546979		5.63333e-05	0.550699		1.2e-05	0.540259		3.43651e-05	0.535224		0.000203392	0.536612		0.000136655	0.536666		8.21429e-06	0.531676		1.72619e-05	0.536381		4.24444e-05	0.54261		0.000402367	0.0172129		4.7619e-05	0.550973		0	0.528375		6.66667e-06	0.529123		3.54286e-05	0.552041		3.54286e-05	0.558533
M660T220_2	T220_2		8.36825e-05	0.332916		2.11587e-05	0.546979		7.98889e-05	0.550699		3.95e-05	0.540259		2.34949e-05	0.535224		4.67323e-05	0.536612		0.000143906	0.536666		4e-06	0.531676		3.87302e-05	0.535859		5.05238e-05	0.541597		0.000246873	0.0460864		2.75238e-05	0.550973		2.45238e-05	0.528375		2.85714e-06	0.529123		0.00010381	0.552041		5.45887e-05	0.551839
M597T221	T221		1e-05	0.531472		4.67381e-05	0.546979		5.71429e-06	0.550699		3.03175e-05	0.540259		1.13889e-05	0.535224		3.60657e-05	0.536612		4.29683e-05	0.536666		6.67302e-05	0.531676		1.46032e-05	0.535859		8.54286e-05	0.541597		3.3254e-05	0.52681		0	0.550973		1.3e-05	0.528375		0	0.529123		1.8e-05	0.552041		1.78571e-05	0.551839
M637T221	T221		9.87792e-05	0.220103		8.48506e-05	0.546979		2.07143e-05	0.550699		1.30714e-05	0.540259		9.75887e-05	0.535224		5.28867e-05	0.536612		6.51299e-05	0.536666		6.5e-06	0.531676		2.20476e-05	0.535859		2.13333e-05	0.541597		0.000673274	0.00683109		5.9881e-05	0.550973		3.44603e-05	0.528375		6.19048e-06	0.529123		0.000248524	0.552041		4.70476e-05	0.553574
M638T221_1	T221_1		4.32063e-05	0.16983		6.9373e-05	0.546979		9.34127e-05	0.550699		4.44444e-06	0.540259		0.000169245	0.535224		0.000105377	0.536612		0.000227971	0.536666		0	0.531676		2.06667e-05	0.535859		9.07619e-05	0.541597		0.000601333	0.0106729		2.96825e-05	0.550973		5.00952e-05	0.528375		3.11111e-05	0.529841		0.000204048	0.552041		1.72619e-05	0.554046
M638T221_2	T221_2		6.79048e-05	0.402033		3.34992e-05	0.546979		7.49683e-05	0.550699		3.94141e-05	0.540259		4.6803e-05	0.535224		6.82482e-05	0.536612		0.00026848	0.536666		3.33333e-06	0.531676		1.73333e-05	0.535859		0.000121476	0.541597		0.000410698	0.157173		0.000248119	0.470993		0	0.531583		1.94444e-05	0.529123		0.000363238	0.552041		8.8246e-05	0.551839
M615T222	T222		8.84762e-05	0.111571		0.000150058	0.546979		0.000140143	0.550699		1.43442e-05	0.540259		8.14949e-05	0.535224		0.000114639	0.536612		0.000178206	0.536666		4e-06	0.531676		1.35714e-05	0.535859		0.000184762	0.541597		0.000785479	0.00431921		0.000219222	0.296209		0.000279817	0.399297		3.07937e-05	0.529123		0.000602	0.552041		0.000204373	0.5548
M616T222	T222		0.000130206	0.112612		0.00014481	0.546979		0.000134667	0.550699		9.72222e-06	0.540259		6.68254e-05	0.535224		0.000114296	0.536612		0.000134757	0.536666		5.55556e-06	0.531676		5.05159e-05	0.535859		5.03333e-05	0.541597		0.00106359	0.00397364		0.000457627	0.359082		7.3254e-05	0.492414		1.8e-05	0.529123		0.000280619	0.552041		1.98016e-05	0.551839
M616T223	T223		0.000551143	0.0749119		0.000137307	0.546979		0.000168921	0.550699		9e-06	0.540259		0.00010793	0.535224		0.00011619	0.536612		0.000302229	0.536666		2.85714e-06	0.531676		0.000206817	0.535859		2.73333e-05	0.541597		0.000718177	0.00884529		0.000113024	0.550973		8.28889e-05	0.528375		1.61111e-05	0.529123		0.000268667	0.552041		6.07143e-05	0.561423
M699T223	T223		5.84762e-05	0.531472		0.000185127	0.546979		3.2e-05	0.550699		1.63889e-05	0.540259		4.63254e-05	0.535224		2.70556e-05	0.536612		4.59365e-05	0.536666		1.6381e-05	0.531676		1.88889e-05	0.535859		7.21905e-05	0.541597		5e-06	0.52681		1.7381e-05	0.550973		1.57143e-05	0.528375		0.000104349	0.529123		0.00012181	0.552041		1.08571e-05	0.551839
M593T224	T224		0.000342857	0.193712		0.000272928	0.519363		9.39683e-05	0.550699		6e-06	0.540259		0.000148058	0.535224		8.88117e-05	0.536612		0.000130551	0.536666		6.66667e-06	0.531676		3.49762e-05	0.535859		5.27143e-05	0.54261		0.000554095	0.0124366		0.000154119	0.550973		0.00048831	0.528375		8.33333e-06	0.529123		0.000165095	0.552041		3.82395e-05	0.554807
M594T224_1	T224_1		0.000596876	0.103265		0.00018983	0.546979		9.76984e-05	0.550699		2.5e-06	0.540259		0.000196472	0.535224		0.000114874	0.536612		0.000169385	0.536666		0	0.531676		6.43413e-05	0.535859		0.000107429	0.541597		0.00115576	0.00397364		0.00051054	0.383897		0.000170781	0.528375		1.06667e-05	0.529123		0.00030119	0.552041		6.5881e-05	0.566534
M413T225	T225		0	0.531472		3.42633e-05	0.546979		0.00015446	0.550699		4.49365e-05	0.540259		2.22222e-06	0.535224		5.00238e-05	0.536612		6.55887e-05	0.536666		6.94444e-06	0.531676		0	0.535859		0.000142921	0.541597		0	0.52681		1.55556e-05	0.550973		6.66667e-06	0.528375		4.81429e-05	0.529123		2.13333e-05	0.552041		0.000204508	0.551839
M571T225	T225		0.000806032	0.0522818		0.000390825	0.396282		0.000127405	0.550699		4.44444e-06	0.540259		0.000184565	0.535224		0.000128458	0.536612		0.000271183	0.536666		8.21429e-06	0.531676		7.29127e-05	0.535859		7.66667e-05	0.541597		0.00087354	0.00189703		0.000754605	0.248282		0.00126493	0.202197		2.4e-05	0.529123		0.000408571	0.552041		1.33333e-05	0.551839
M572T225_1	T225_1		0.000379271	0.0702339		0.000264292	0.425368		0.000136111	0.550699		2.69524e-05	0.540259		0.000170566	0.535224		0.000117538	0.536612		0.00010304	0.536666		7.77778e-06	0.531676		3.49048e-05	0.535859		5e-06	0.541597		0.00124811	0.00369033		0.000246786	0.517979		0.000458127	0.253569		1.5e-05	0.529123		0.000360762	0.552041		4.71349e-05	0.562644
M1125T226	T226		0.00121627	0.0832073		0.00055301	0.425368		0.000130341	0.550699		0	0.540259		4.45354e-05	0.535224		8.80801e-05	0.536612		0.000222116	0.536666		0	0.531676		0.000211857	0.535859		1.33333e-05	0.541597		0.0013396	0.0106729		0.000547508	0.550973		6.19048e-06	0.528375		1.7381e-05	0.529123		0.000260381	0.552041		3.82222e-05	0.551839
M1081T227	T227		0.00120165	0.0568075		0.000836288	0.422875		9.34206e-05	0.550699		5.07937e-06	0.540259		0.000104165	0.535224		0.000119181	0.536612		0.00039098	0.536666		2.85714e-06	0.531676		0.000230357	0.535859		1.28571e-05	0.541597		0.000574857	0.0043739		0.000527151	0.46722		6.85238e-05	0.503682		3.7373e-05	0.529123		0.00105786	0.552041		0.000157683	0.551839
M354T227	T227		0.000288825	0.356005		0.000439198	0.546979		0.000190032	0.550699		2.97698e-05	0.540259		2.37143e-05	0.535224		7.06212e-05	0.536612		0.000285663	0.536666		0.000300921	0.531676		3.96667e-05	0.535859		3.10476e-05	0.541597		1.94444e-05	0.300906		8.04524e-05	0.550973		0.000233421	0.528375		1.63333e-05	0.529123		6.66667e-06	0.552041		5.46032e-05	0.551839
M549T227	T227		0.000614048	0.0568075		0.000432628	0.425368		0.000168627	0.550699		4.44444e-06	0.540259		0.000204852	0.535224		8.91508e-05	0.536612		0.000241429	0.536666		5e-06	0.531676		0.00021619	0.535859		6.51905e-05	0.541597		0.000843873	0.00341963		0.000329587	0.315014		0.000393373	0.254939		1.39286e-05	0.529123		0.000938238	0.552041		0.000386016	0.553574
M550T227	T227		0.000390979	0.0634658		0.000338363	0.466391		0.000151952	0.550699		9.16667e-06	0.540259		5.79134e-05	0.535224		0.000124262	0.536612		0.000190503	0.536666		0	0.531676		2.92063e-05	0.535859		0.000112	0.541597		0.00054446	0.00431771		0.000300444	0.375034		0.000792957	0.281502		1.37143e-05	0.529123		0.000228095	0.552041		0.000265675	0.551839
M1082T228	T228		0.000468611	0.0764307		0.000352588	0.432217		0.000183897	0.51698		1.52222e-05	0.540259		0.000193335	0.535224		0.000162251	0.536612		0.000339677	0.536666		0	0.531676		3.17619e-05	0.535859		3.06667e-05	0.541597		0.000424476	0.00870514		0.000298571	0.550973		3.08571e-05	0.528375		6.66667e-06	0.529123		0.000319905	0.552041		0.00015327	0.551839
M550T228	T228		0.000410175	0.077311		0.00055567	0.412433		0.000136984	0.550699		1.13571e-05	0.540259		0.000142338	0.535224		0.000193881	0.536612		0.000353789	0.536666		1.16667e-05	0.531676		1.90476e-05	0.54005		5.2e-05	0.541597		0.000635238	0.005285		6.95873e-05	0.550973		1.7381e-05	0.528375		8e-06	0.529123		0.000486095	0.552041		3.63333e-05	0.551839
M1037T229	T229		0.000726258	0.0557537		0.000741799	0.342498		6.35317e-05	0.550699		2e-06	0.540259		0.00017926	0.535224		8.88983e-05	0.536612		0.000165711	0.536666		1.99365e-05	0.531676		6.05635e-05	0.535859		5.19048e-05	0.541597		0.000391635	0.00736664		0.00033804	0.415221		0.00034181	0.286711		0	0.529123		0.000442095	0.552041		5.52063e-05	0.551839
M1038T229	T229		0.00130947	0.0227601		0.000247319	0.449886		0.000210273	0.550699		2.08434e-05	0.540259		0.00024186	0.49045		0.000203687	0.536612		0.000263556	0.536666		0	0.531676		0.000159333	0.535859		3.52381e-05	0.541597		0.000933635	0.00115738		0.000919048	0.282779		0.000436278	0.282061		1.23016e-05	0.425472		0.000640667	0.552041		0.000108698	0.553574
M527T229	T229		0.000708955	0.0307992		0.000291461	0.342498		0.000182811	0.5442		1.09091e-05	0.540259		0.000257185	0.49045		0.000175012	0.536612		0.000134701	0.536666		5.71429e-06	0.531676		6.49444e-05	0.535859		4.51429e-05	0.541597		0.000471032	0.00397364		0.000918373	0.41821		0.00101644	0.235538		9.04762e-06	0.529123		0.000363857	0.552041		2.45238e-05	0.555613
M528T229_1	T229_1		0.000341294	0.0634658		0.000242004	0.445102		0.000232937	0.544182		3.19444e-05	0.540259		3.57323e-05	0.535224		0.000104817	0.536612		0.000160724	0.536666		3.33333e-06	0.531676		5.48492e-05	0.535859		4.14286e-05	0.541597		0.000714779	0.00383748		0.00134146	0.119051		0.000176081	0.436142		8.88889e-06	0.529123		0.000214095	0.552041		3.09524e-05	0.554541
M528T229_2	T229_2		0.000703175	0.0358371		0.000906739	0.281155		0.000150492	0.550699		1.18182e-05	0.540259		0.000353952	0.406777		0.00018727	0.536612		0.000361768	0.536666		2.33333e-05	0.531676		2.03175e-05	0.535859		8e-06	0.541597		0.000575286	0.0081046		0.000160524	0.550973		4.33175e-05	0.466361		3.27619e-05	0.529123		0.000260286	0.552041		5.64286e-05	0.551839
M519T229_2	T229_2		0.000262609	0.112612		0.000306191	0.292132		8.90238e-05	0.550699		9.55556e-06	0.540259		8.30336e-05	0.535224		6.74221e-05	0.536612		0.000193266	0.536666		0	0.531676		1.76905e-05	0.535859		3.18095e-05	0.541597		0.000138619	0.0241098		5.58333e-05	0.550973		5.80952e-05	0.528375		3.33333e-06	0.529123		0.000648476	0.552041		3.17063e-05	0.551839
M497T230	T230		0.000587095	0.0568075		0.000463564	0.292132		0.000143397	0.550699		2.33571e-05	0.540259		8.99473e-05	0.535224		9.94156e-05	0.536612		0.00017314	0.536666		8.33333e-06	0.531676		5.68254e-05	0.535859		0.000146095	0.541597		0.000742397	0.00484313		0.000282873	0.550973		7.26349e-05	0.528375		7.77778e-06	0.529123		0.00123133	0.552041		0.000106706	0.552004
M505T230	T230		0.000764143	0.187082		0.0007911	0.281155		0.000307389	0.540457		6.94444e-06	0.540259		0.000746638	0.263899		5.38759e-05	0.536612		8.02807e-05	0.536666		2.33333e-05	0.531676		3.96667e-05	0.535859		1e-05	0.541597		0.000377227	0.067891		0.000183135	0.550973		0.000520532	0.528375		0	0.529123		0.000454905	0.552041		5.94156e-05	0.551839
M506T230	T230		0.000593317	0.0273377		0.000851742	0.281155		0.000223786	0.550699		1.11688e-05	0.540259		0.000150331	0.510409		0.000311661	0.536612		0.000292606	0.536666		2.77619e-05	0.531676		2.91429e-05	0.535859		8.23333e-05	0.541597		0.000562922	0.00431921		0.00163603	0.26212		0.000403833	0.235626		1.77143e-05	0.529123		0.000480143	0.552041		0.000111857	0.555138
M552T230	T230		1.11111e-05	0.531677		3.20238e-05	0.546979		1.33333e-05	0.550699		1.90794e-05	0.540259		2.20808e-05	0.535224		6.27734e-05	0.536612		3.59791e-05	0.536666		3.87143e-05	0.531676		1.82143e-05	0.535859		0.000256357	0.541597		5e-06	0.533275		2.54444e-05	0.550973		4.07143e-05	0.528375		3.33333e-06	0.529123		2.0381e-05	0.552041		6.46429e-05	0.551839
M993T230	T230		0.00110986	0.0435084		0.000255021	0.445102		0.000132746	0.550699		1.8373e-05	0.540259		0.000559236	0.38064		0.00022711	0.536612		0.000247192	0.536666		1.19048e-05	0.531676		3.84841e-05	0.535859		1.06667e-05	0.541597		0.000607381	0.00332323		0.000193714	0.550973		0.000679247	0.235997		0	0.446349		0.00108152	0.552041		0.000142341	0.561002
M994T230	T230		0.000617127	0.0557533		0.00120206	0.281155		0.000167984	0.52217		1.50983e-05	0.540259		0.000448418	0.460475		0.000907961	0.536612		0.000451706	0.536666		1.57143e-05	0.531676		2.55556e-05	0.535859		0	0.541597		0.000655365	0.0125146		0.000156286	0.550973		4.96032e-05	0.528375		1.8e-05	0.529123		0.000589286	0.552041		0.000121503	0.561423
M340T231	T231		8.88889e-06	0.506094		6.6969e-05	0.546979		1.11111e-05	0.550699		4.72222e-06	0.540259		4.5e-06	0.535224		8.6899e-05	0.536612		1.36111e-05	0.536666		3.45714e-05	0.531676		6.85714e-06	0.535859		4.06667e-05	0.541597		0	0.52883		0	0.550973		9.04762e-06	0.528375		6.66667e-06	0.529123		2.40476e-05	0.552041		1.89444e-05	0.551839
M393T231	T231		5.20952e-05	0.531472		3.46587e-05	0.546979		0	0.551126		0.000202357	0.229756		0.000182172	0.53478		0.000105844	0.536612		0.000204268	0.536666		1.08571e-05	0.531676		1.33333e-05	0.535859		2.6e-05	0.541597		5.71429e-06	0.517475		4.34524e-05	0.550973		4e-06	0.528375		0	0.529123		4.0381e-05	0.552041		2.36508e-05	0.551839
M447T232	T232		1.11111e-05	0.531472		8.16674e-05	0.546979		0.000365897	0.384296		3.06212e-05	0.471643		5.76133e-05	0.535224		2.13889e-05	0.536612		9.80159e-06	0.536666		9.76825e-05	0.531676		5.71429e-06	0.535859		0.000164429	0.541597		0	0.52681		6.66667e-06	0.550973		6.12937e-05	0.528375		5e-06	0.529123		6.10476e-05	0.552041		3.28571e-05	0.551839
M475T232	T232		0.000249667	0.172883		0.000303855	0.38737		9.99841e-05	0.550699		3.85505e-05	0.540259		0.000101805	0.499778		9.93672e-05	0.536612		0.000150281	0.536666		2.40476e-05	0.531676		3.97619e-05	0.535859		1.46667e-05	0.541597		0.000527302	0.0159317		7.70159e-05	0.550973		2.18254e-05	0.528375		8e-06	0.529123		6.98095e-05	0.552041		0.000133389	0.566068
M483T232	T232		0.000480492	0.0604224		0.000398764	0.350257		0.000117143	0.550699		1.35714e-05	0.540259		0.000399839	0.38064		0.000244924	0.536612		0.000141311	0.536666		0	0.531676		2.14921e-05	0.535859		6.37143e-05	0.541597		0.000392333	0.0130707		0.000196389	0.550973		0.000108333	0.436246		3.27619e-05	0.529123		0.000448524	0.552041		1.08333e-05	0.553574
M949T232	T232		0.000643424	0.0702339		0.000277245	0.425368		0.00018354	0.5442		2.6873e-05	0.540259		0.000145529	0.535224		0.000103738	0.536612		0.000318218	0.536666		1.06667e-05	0.531676		5.74762e-05	0.535859		9.26667e-05	0.541597		0.000580222	0.00627512		0.000378175	0.550973		0.000203333	0.528375		3.35e-05	0.529123		0.000525762	0.552041		0.000156103	0.562249
M950T232	T232		0.00148206	0.0045947		0.00158856	0.191428		0.000391159	0.464554		2.78333e-05	0.540259		0.00171994	0.111837		0.000494559	0.536612		0.000723104	0.536666		3.22857e-05	0.531676		0.000130929	0.535859		2.86667e-05	0.541597		0.000687571	0.00276675		0.000526405	0.394394		0.000102841	0.50581		2.37143e-05	0.529123		0.00111243	0.552041		0.000101889	0.562773
M475T233	T233		0.00021954	0.0921934		0.000175609	0.519363		5.21667e-05	0.550699		1.66667e-05	0.540259		4.51667e-05	0.535224		4.27078e-05	0.536612		0.000174154	0.536666		4e-06	0.531676		6.0373e-05	0.535859		0.000104381	0.541597		0.000280698	0.00948205		2.21429e-05	0.550973		6.37143e-05	0.528375		1.5873e-05	0.529123		0.000159714	0.552041		0.000127563	0.555105
M625T233	T233		6.28254e-05	0.357839		3.84531e-05	0.546979		3.01111e-05	0.550699		3.29603e-05	0.541893		3.87633e-05	0.535224		1.89365e-05	0.536612		2.01061e-05	0.555698		7.31111e-05	0.531676		1.01905e-05	0.535859		0.000156429	0.541597		0	0.452709		3.33333e-06	0.550973		0.000130882	0.528375		0.000124	0.280113		3.5e-05	0.552041		0.000207341	0.551839
M655T233	T233		0	0.531472		4.26919e-05	0.546979		8.21429e-06	0.550699		2.46587e-05	0.540259		9.22222e-06	0.548008		3.3746e-05	0.536612		1.22607e-05	0.536666		2.16111e-05	0.531676		1.51111e-05	0.535859		4.73333e-05	0.541597		3.33333e-06	0.52681		0	0.550973		0	0.528375		0	0.529123		1e-05	0.552041		2.13492e-05	0.551839
M461T234	T234		0.000150222	0.296719		5.90678e-05	0.546979		2.09697e-05	0.550699		7.42915e-05	0.540259		1.74127e-05	0.535224		0.000268255	0.536612		0.000174569	0.536666		1.6746e-05	0.531676		1.70159e-05	0.535859		0.000125048	0.541597		0.000384619	0.0392406		9.90714e-05	0.550973		1e-05	0.528375		0	0.529123		0.000192524	0.552041		5.1627e-05	0.552004
M905T234	T234		0.000257857	0.141552		0.000545222	0.425368		0.00015996	0.550699		3.5e-05	0.540528		0.000207825	0.535224		4.87143e-05	0.536612		7.2588e-05	0.536666		2.15873e-05	0.531676		7.07143e-05	0.535859		1.66667e-05	0.543686		0.000412079	0.0135296		0.000236048	0.550973		0.000299389	0.401856		5.51111e-05	0.529123		0.00020581	0.552041		0.00017639	0.552004
M223T235	T235		2.87951e-05	0.465733		0.000145625	0.546979		0.000170738	0.464554		1.90159e-05	0.466605		8.16919e-05	0.535224		2.92965e-05	0.536612		3.25079e-05	0.536666		1.01587e-05	0.531676		8.33333e-06	0.535859		5.67619e-05	0.541597		0	0.52681		8.33333e-06	0.550973		6.66667e-06	0.528375		4.44444e-06	0.529123		2.93333e-05	0.552041		3.01905e-05	0.551839
M241T235	T235		0	0.531472		3.31515e-05	0.546979		1.24127e-05	0.550699		6.22222e-06	0.540259		1.83889e-05	0.535224		1.28571e-05	0.536612		3.68889e-05	0.536666		2.85714e-06	0.531676		3.43506e-05	0.535859		2.04762e-05	0.541597		0	0.52883		1.89286e-05	0.550973		1.66667e-05	0.528375		7.85714e-06	0.529123		1.3e-05	0.552041		2.31746e-05	0.551839
M372T235	T235		6.57143e-05	0.481707		4.32157e-05	0.546979		0.000132271	0.462517		6.20087e-05	0.465742		6.57633e-05	0.535224		1.15e-05	0.536612		0.000147727	0.536666		9e-06	0.531676		2.23333e-05	0.535859		3.00952e-05	0.541597		0	0.52681		2.88571e-05	0.550973		6.9381e-05	0.528375		1.07143e-05	0.529123		1.16667e-05	0.552041		2.30952e-05	0.551839
M445T235	T235		2e-05	0.506094		4.51602e-05	0.546979		0.000646452	0.544182		1.76667e-05	0.492326		0.00016444	0.535224		8.27713e-05	0.536612		2.70476e-05	0.536666		2.40476e-05	0.531676		2.85714e-06	0.535859		3.4e-05	0.541597		0	0.52681		7.85714e-06	0.550973		2.36032e-05	0.528375		1.64286e-05	0.529123		2.77143e-05	0.552041		4.78413e-05	0.551839
M446T235	T235		5e-06	0.524454		4.76688e-05	0.546979		1.89286e-05	0.550699		2.1967e-05	0.540259		2.35556e-05	0.535224		2.29221e-05	0.536612		3.3246e-05	0.536666		3.29921e-05	0.531676		3.33333e-06	0.536381		1.55556e-05	0.541597		0	0.52681		1.41905e-05	0.550973		3.02302e-05	0.528375		0.000212429	0.474639		3.56667e-05	0.552041		1.2381e-05	0.551839
M628T235	T235		5.55238e-05	0.50451		0.000100515	0.546979		0.0001872	0.498538		4.66508e-05	0.494644		6.68997e-05	0.535224		4.12165e-05	0.536612		5.39654e-05	0.536666		4.1746e-05	0.531676		2.37698e-05	0.535859		0.000141524	0.541597		0	0.52681		3e-05	0.550973		2.57143e-05	0.528375		1.30476e-05	0.529123		0	0.552041		7.07302e-05	0.551839
M629T235	T235		3.56667e-05	0.517397		3.12872e-05	0.546979		0.000140897	0.5442		1.95238e-05	0.495175		6.91032e-05	0.535224		3.39683e-05	0.536612		1.64935e-05	0.536666		3.26429e-05	0.531676		1.22143e-05	0.535859		5.42698e-05	0.541597		0	0.52681		1.6381e-05	0.550973		2.5e-06	0.528375		2.08571e-05	0.529123		1.46667e-05	0.552041		2.67063e-05	0.551839
M630T235	T235		5.71429e-06	0.50589		3.74921e-05	0.546979		0.000487167	0.420421		3.00505e-05	0.540259		5.3e-05	0.535224		2.86212e-05	0.536612		3.38889e-05	0.536666		5.47619e-05	0.531676		1.66667e-05	0.535859		4.87143e-05	0.541597		0	0.52681		0	0.550973		2.15476e-05	0.528375		5.71429e-06	0.529123		2.60952e-05	0.552041		8.70159e-05	0.551839
M631T235	T235		9e-06	0.52597		0.000166255	0.546979		0.000250206	0.394026		3.71905e-05	0.382723		6.00815e-05	0.535224		1.2381e-05	0.536612		2.68254e-05	0.536666		2.48254e-05	0.531676		5.71429e-06	0.535859		7.57143e-05	0.541597		0	0.52681		4e-06	0.550973		1.77778e-05	0.528375		9.71429e-06	0.529123		4e-06	0.552041		4.59156e-05	0.551839
M633T235	T235		0	0.531472		1.33333e-05	0.546979		9.44444e-06	0.550699		2.41667e-05	0.540259		5.08737e-05	0.535224		1.87698e-05	0.536612		3.16111e-05	0.536666		5e-06	0.531676		1.3e-05	0.535859		4.57143e-05	0.541597		0	0.52681		1.70476e-05	0.550973		2.85714e-06	0.528375		1.37143e-05	0.529123		0	0.552041		0.000157865	0.551839
M649T235	T235		0	0.528903		3.10188e-05	0.546979		0.000315698	0.5442		1.32071e-05	0.540259		5.10714e-05	0.535224		1.69293e-05	0.536612		1.90794e-05	0.536666		4.29206e-05	0.531676		1.13333e-05	0.535859		8.71905e-05	0.541597		0	0.52681		0	0.550973		7.01984e-05	0.528375		0	0.529123		2.26667e-05	0.552041		0.0001039	0.551839
M906T235	T235		0.0004466	0.332236		0.000394315	0.546979		0.000106079	0.550699		2.83521e-05	0.540259		9.26436e-05	0.535224		0.000178319	0.536612		0.000141485	0.536666		1.75e-05	0.531676		2.75794e-05	0.535859		4.70476e-05	0.541597		0.000415097	0.0976889		0.000556556	0.550973		2.56349e-05	0.528375		5.32222e-05	0.529123		0.00051519	0.552041		1.46667e-05	0.551839
M907T235	T235		0.000240571	0.352721		9.35354e-05	0.546979		4.20159e-05	0.550699		3.69841e-05	0.540259		6.89524e-05	0.535224		8.71061e-05	0.536612		5.89524e-05	0.536666		4.44444e-06	0.531676		2.14921e-05	0.535859		3.73333e-05	0.541597		0.000574984	0.0130707		7.13016e-05	0.550973		1.82222e-05	0.528375		2e-05	0.529123		0.000155238	0.552041		1e-05	0.551839
M861T236	T236		0.000261952	0.23075		0.000621528	0.353303		7.11746e-05	0.550699		0	0.544982		4.0684e-05	0.535224		0.000102795	0.536612		0.000101198	0.536666		4.33254e-05	0.531676		2.22619e-05	0.535859		5.57143e-05	0.541597		0.000447841	0.0371432		0.000633413	0.550973		0.000271722	0.528375		8.33333e-06	0.529123		0.00021019	0.552041		0.000105071	0.551839
M862T236	T236		0.000536444	0.197941		0.000636884	0.4467		4.92857e-05	0.550699		4.29141e-05	0.540259		8.77172e-05	0.535224		0.00013162	0.536612		0.000158195	0.536666		2.34444e-05	0.531676		4.75952e-05	0.535859		1.16667e-05	0.541597		0.000442302	0.0130176		0.000857024	0.511658		0.000116349	0.528375		2.01587e-05	0.529123		0.000599381	0.552041		5.51032e-05	0.551839
M863T236	T236		0.000206667	0.240449		0.000274576	0.546979		0.000102325	0.550699		7.33333e-06	0.540259		3.86212e-05	0.535224		0.000253675	0.536612		0.000133803	0.536666		1.35714e-05	0.531676		2.6746e-05	0.535859		2.86667e-05	0.541597		0.00120621	0.00145333		0.00015727	0.257038		8.09048e-05	0.528375		0	0.529123		0.000872714	0.552041		9.69762e-05	0.551839
M371T237	T237		1.9e-05	0.531472		5.92951e-05	0.546979		0.000353548	0.550699		2.16667e-05	0.540259		8.32222e-05	0.535224		4.13268e-05	0.536612		5.66154e-05	0.536666		3.77619e-05	0.531676		2.03571e-05	0.535859		1.86667e-05	0.541597		0	0.52681		2.85714e-06	0.550973		1.65476e-05	0.528375		2.20952e-05	0.529123		0	0.552041		5.52879e-05	0.551839
M817T238	T238		0.000160667	0.319157		0.00013899	0.519363		8.59683e-05	0.550699		8.94444e-06	0.540259		9.12698e-05	0.535224		8.36299e-05	0.536612		0.000101389	0.536666		2.70952e-05	0.531676		3.56349e-05	0.535859		1.33333e-05	0.541597		0.00035019	0.112934		0.000337833	0.550973		0.000312349	0.528375		2.82381e-05	0.529123		0.000143048	0.552041		4.29286e-05	0.552004
M818T238	T238		0.000414476	0.0741324		0.000447619	0.445102		3.64791e-05	0.550699		6.1127e-05	0.540259		8.6088e-05	0.535224		5.66205e-05	0.536612		0.00011144	0.536666		2.36667e-05	0.531676		1.13333e-05	0.535859		8.7e-05	0.541597		0.00141605	0.000183502		0.00042569	0.114119		0.000767	0.222326		0	0.529123		0.00113024	0.552041		1.66667e-05	0.551839
M819T238	T238		0.000551447	0.131078		0.000484308	0.425368		6.21032e-05	0.550699		7.22222e-06	0.540259		7.46465e-05	0.535224		7.4953e-05	0.536612		0.000234046	0.536666		1.07143e-05	0.531676		2.86349e-05	0.535859		2.33333e-05	0.541597		0.000767651	0.0339563		0.00013419	0.526613		1.14286e-05	0.528375		1.7381e-05	0.529123		0.000988413	0.552041		1.65476e-05	0.551839
M199T240	T240		0.000955714	0.138978		0.00254523	0.342554		0.000609476	0.540457		0.000379304	0.508236		8.67713e-05	0.535224		0.00186435	0.434485		0.000126397	0.536666		0.000188063	0.531676		3.79683e-05	0.535859		1.77143e-05	0.541597		4.44444e-06	0.471008		1.92857e-05	0.550973		0	0.528375		0.00013027	0.380646		3.0381e-05	0.552041		0.000189087	0.551839
M200T240	T240		9.44444e-06	0.531472		0.000126286	0.546979		5.036e-05	0.550699		1.16667e-05	0.540259		0.000163693	0.535224		5.53254e-05	0.536612		8.2754e-05	0.536666		1.49206e-05	0.531676		1.2381e-05	0.535859		3.17143e-05	0.541597		8.88889e-06	0.52681		2.11667e-05	0.550973		1.28571e-05	0.528375		0	0.529342		4.93333e-05	0.564441		5.25317e-05	0.551839
M482T240	T240		0.000252905	0.0765584		0.0014456	0.110092		0.000362	0.40476		0.000379712	0.318622		4.84329e-05	0.535224		0.00144455	0.132953		2.37475e-05	0.536666		0.000162794	0.531676		2.20476e-05	0.535859		3.93333e-05	0.541597		4e-06	0.498751		2.34444e-05	0.550973		8.33333e-06	0.528375		2.94286e-05	0.496882		1.2381e-05	0.552041		2.62143e-05	0.551839
M483T240	T240		2.13333e-05	0.531472		0.000133057	0.546979		1.69949e-05	0.550699		1.61111e-05	0.541893		2.69127e-05	0.535224		2.19683e-05	0.536612		8.70123e-05	0.536666		7.89762e-05	0.531676		5.35714e-06	0.538382		4.57143e-05	0.541597		0	0.52681		5e-06	0.550973		2.85714e-06	0.528375		0	0.529123		6.06667e-05	0.552041		6.20476e-05	0.551839
M773T240	T240		0.000167516	0.0832073		0.000454188	0.412561		2.96825e-05	0.550699		4.94206e-05	0.555363		0.000131716	0.535224		0.00022249	0.536612		0.000184792	0.536666		4.80794e-05	0.531676		3.02778e-05	0.535859		4.66667e-05	0.541597		0.000889844	0.0106729		0.000695747	0.455236		0.00192435	0.202197		6.72381e-05	0.529123		0.000587381	0.552041		4.4368e-05	0.551839
M774T240	T240		0.000494079	0.0464172		0.00019616	0.546979		8.39048e-05	0.550699		5.20115e-05	0.544188		7.82172e-05	0.535224		0.000162617	0.536612		0.00062778	0.536666		2.56667e-05	0.531676		0.000430011	0.535859		9.65952e-05	0.541597		0.00141494	0.000245574		0.00198314	0.114119		0.000834159	0.281502		2.94286e-05	0.529123		0.00111571	0.552041		3.38095e-05	0.551839
M778T240	T240		0.0011885	0.0702339		0.00256593	0.318208		0.000546881	0.404697		6.66667e-06	0.556744		0.00127331	0.292051		0.000404865	0.536612		0.000500425	0.536666		0.000115698	0.531676		8.61667e-05	0.535859		0	0.541597		0.000477703	0.0124396		9.09206e-05	0.550973		0.000338603	0.528375		1.16667e-05	0.529123		0.000450286	0.552041		0.000144581	0.551839
M459T241	T241		0.000611668	0.361351		0.00325499	0.425368		0.000418444	0.550699		7.05678e-05	0.540259		5.75173e-05	0.535224		0.000745474	0.536612		0.000308923	0.536666		0.000108667	0.531676		2.69762e-05	0.535859		3.26667e-05	0.541597		0.000137873	0.310345		0.000244587	0.550973		2.34921e-05	0.528375		9.78095e-05	0.529123		7.78095e-05	0.552041		2.15794e-05	0.551839
M471T241	T241		0.00252878	0.00361946		0.000776684	0.418593		0.00117163	0.448159		8.51284e-05	0.460434		4.14076e-05	0.535224		0.000370541	0.536612		0.00011525	0.536666		0.000140303	0.531676		1.54286e-05	0.536381		9.94286e-05	0.541597		0.000479254	0.0108865		0.000680992	0.315014		0.000936733	0.528375		0.000713159	0.0717123		0.000336238	0.552041		6.08333e-05	0.551839
M473T241	T241		0.00128069	0.0474981		0.0012648	0.350257		0.000968139	0.464554		0.000140744	0.411219		0.00043024	0.535224		0.000423359	0.536612		0.000129695	0.536666		0.000107484	0.531676		7.5e-06	0.535859		3.66667e-05	0.541597		0.000354937	0.103338		0.000189571	0.48564		0.000188254	0.528375		0.000463635	0.225648		0.000202381	0.552041		1.82143e-05	0.551839
M476T241	T241		0.000419048	0.0338799		0.00245657	0.234032		0.000466444	0.465966		0.000313268	0.382518		0.000113856	0.535224		0.00323109	0.177802		0.000219288	0.536666		0.000184206	0.531676		4.04762e-05	0.535859		3.2e-05	0.541597		1.33333e-05	0.299603		1.92857e-05	0.550973		1.47143e-05	0.528375		7.09048e-05	0.529123		2.8e-05	0.552041		9e-06	0.551839
M481T241	T241		0.000250651	0.103758		0.00153675	0.191428		0.00015546	0.51698		0.000244929	0.403404		0.000213978	0.535224		0.00149411	0.166369		5.64214e-05	0.536666		0.000145103	0.531676		9.78785e-05	0.535859		6.13333e-05	0.541597		0	0.52681		1.22222e-05	0.550973		5.71429e-06	0.528375		4.66508e-05	0.529123		3.27619e-05	0.552041		0.000199484	0.551839
M517T241	T241		9.09683e-05	0.531472		6.97872e-05	0.546979		0.000155897	0.550699		7.5e-06	0.540259		0.000113346	0.535224		3.96032e-05	0.536612		0.000194252	0.536666		1.14286e-05	0.531676		9.44444e-06	0.535859		2.96667e-05	0.541597		0	0.373724		2.47857e-05	0.550973		3.29286e-05	0.528375		2.11429e-05	0.529123		2.83333e-05	0.555512		8.57143e-06	0.551839
M611T242	T242		5e-06	0.531472		5.27778e-06	0.546979		9.71429e-06	0.550699		9.44444e-06	0.541893		1.69444e-05	0.535224		3.36364e-05	0.536612		1.56111e-05	0.536666		2.64286e-05	0.531676		2.5e-05	0.535859		5.20952e-05	0.541597		0	0.52681		1.16667e-05	0.550973		2.45238e-05	0.528375		2.24444e-05	0.529123		3.46667e-05	0.552041		1.5e-05	0.551839
M729T242	T242		0.00015954	0.158349		0.000220536	0.449886		4.75476e-05	0.550699		2.08182e-05	0.541893		4.56825e-05	0.535224		3.67244e-05	0.536612		6.0943e-05	0.536666		1.66667e-05	0.531676		2.21587e-05	0.535859		3.85714e-05	0.541597		0.000689079	0.0258873		0.000289746	0.432336		0.000572738	0.510057		0.000333254	0.406592		0.000157095	0.552041		6.27619e-05	0.551839
M730T242	T242		0.000540317	0.0603025		0.000449017	0.457668		6.1127e-05	0.550699		4.44444e-06	0.540259		3.20253e-05	0.535224		4.53182e-05	0.536612		0.000111752	0.536666		2.85714e-06	0.531676		0.0002137	0.535859		0.000151905	0.541597		0.00122023	0.000539095		0.00187648	0.216834		0.00036373	0.39889		1.80952e-05	0.529123		0.00103195	0.552041		7.38506e-05	0.551839
M312T243	T243		0	0.531472		0.000254535	0.445102		0.000137833	0.325102		1.83117e-05	0.540259		5.63636e-06	0.535224		4.41746e-05	0.536612		1.14444e-05	0.536666		2.21587e-05	0.531676		3.42063e-05	0.535859		0.000171063	0.541597		0	0.52681		1.63333e-05	0.550973		8e-06	0.528375		1.8e-05	0.529123		0	0.552041		1.88889e-05	0.551839
M313T243	T243		4.01429e-05	0.531472		0.000115625	0.546979		4.94762e-05	0.540457		5.24524e-05	0.540259		8.20238e-05	0.535224		1.22626e-05	0.536612		3.91111e-05	0.536666		0	0.531676		1.35238e-05	0.535859		1.37143e-05	0.541597		5.71429e-06	0.52961		2.56667e-05	0.550973		3.33333e-06	0.528375		6.07778e-05	0.529123		5.67619e-05	0.552041		2.57143e-05	0.551839
M713T243	T243		0	0.531472		3.72727e-05	0.546979		0	0.550699		8e-06	0.540259		1.28571e-05	0.535224		0.000151155	0.536612		7.90079e-05	0.536666		1.39286e-05	0.531676		0	0.535859		0	0.548444		5e-06	0.52681		2.02381e-05	0.550973		9.1254e-05	0.528375		2.40476e-05	0.529123		4.76667e-05	0.552041		8.57143e-06	0.551839
M685T244	T244		0.000330317	0.184129		0.000131667	0.546979		1.33333e-05	0.550699		4.92143e-05	0.540259		3.97619e-05	0.535224		3.47006e-05	0.536612		0.000311542	0.536666		2.37619e-05	0.531676		0.000570651	0.535859		2.63333e-05	0.541597		0.000439476	0.0404317		0.000867365	0.50632		0.00072497	0.386211		3.10952e-05	0.529123		0.000309143	0.552041		3.30159e-05	0.551839
M338T245	T245		0	0.506094		3.18124e-05	0.546979		0.000138746	0.464554		5e-06	0.540259		5.15904e-05	0.535224		0.0016079	0.38211		0.000141374	0.536666		8.33333e-06	0.531676		0	0.535859		0.000124714	0.541597		0	0.52681		2.88745e-05	0.550973		0.000377151	0.454102		3.33175e-05	0.529841		3.7e-05	0.552041		5.15873e-05	0.551839
M686T245	T245		0.00026254	0.0917585		0.00043113	0.546979		0.000204317	0.550699		2.63975e-05	0.540259		8.99062e-05	0.535224		9.76818e-05	0.536612		0.000406549	0.536666		6.66667e-06	0.531676		1.78571e-05	0.535859		2.63333e-05	0.541597		0.000535254	0.0289179		0.00024874	0.421742		0.000562929	0.386211		3.90476e-05	0.529123		0.000123429	0.552041		5e-06	0.580166
M641T247	T247		8.01905e-05	0.307375		7.37569e-05	0.546979		3.43651e-05	0.550699		3.25159e-05	0.540259		1.27778e-05	0.535224		2.68648e-05	0.536612		0.000110328	0.536666		1.96429e-05	0.531676		1.96825e-05	0.535859		5.71429e-06	0.541597		0.000603524	0.0202614		0.000187333	0.550973		0.000421706	0.384612		1.36508e-05	0.529123		4.37143e-05	0.552041		4.44444e-06	0.553574
M642T247	T247		9.7381e-05	0.138978		6.1381e-05	0.546979		4.46667e-05	0.550699		2.59444e-05	0.540259		9.0404e-06	0.535224		8.01472e-05	0.536612		0.000164926	0.536666		1.45238e-05	0.531676		0.000195881	0.535859		0.000188476	0.541597		0.00070719	0.0135889		0.000492611	0.375034		7.05159e-05	0.528375		3.47619e-05	0.529123		0.000241238	0.552041		1.36508e-05	0.566068
M601T249	T249		0.000166333	0.210423		0.000145991	0.519363		5.71429e-06	0.550699		4.0766e-05	0.541893		6.90794e-05	0.535224		3.06522e-05	0.536612		0.000201263	0.536666		7.4619e-05	0.531676		7.05873e-05	0.535859		8.22857e-05	0.541597		0.000278	0.0694328		0.000318198	0.550973		0.000102143	0.528375		2.34444e-05	0.529123		0.000131476	0.552041		7.28968e-05	0.551839
M597T250	T250		4e-06	0.531472		5.26332e-05	0.546979		5e-06	0.550699		7.71429e-06	0.540259		1.7881e-05	0.535224		4.1873e-05	0.536612		3.19921e-05	0.536666		5e-06	0.531676		4.40476e-05	0.535859		4.57143e-05	0.541597		0.00010519	0.503438		3.47143e-05	0.550973		8.88889e-06	0.528375		4e-06	0.529123		1e-05	0.552041		0.000108508	0.551839
M598T250	T250		0.000361238	0.12528		0.000213493	0.546979		1.07143e-05	0.550699		7.14538e-05	0.540259		2.03824e-05	0.535224		5.19899e-05	0.536612		0.000259905	0.536666		8.69048e-05	0.531676		0	0.535859		0.000207	0.541597		0.000329795	0.031497		0.000142929	0.550973		0.00118833	0.0735518		2.70476e-05	0.529123		6.68095e-05	0.552041		3.60952e-05	0.551839
M553T252	T252		0.000102905	0.439318		0.000115706	0.546979		3.8873e-05	0.550699		2.11111e-05	0.540259		4.45952e-05	0.535224		2.59127e-05	0.536612		0.00104019	0.536666		9.19048e-05	0.531676		3.60952e-05	0.535859		1.46667e-05	0.541597		3.5873e-05	0.324714		0.000448024	0.32517		8.21111e-05	0.528375		2.02222e-05	0.529123		5.24286e-05	0.552041		1.84048e-05	0.56905
M552T253	T253		6.48759e-05	0.506094		1.55404e-05	0.546979		0	0.551126		1.81818e-06	0.540259		8.34365e-05	0.535224		1.21193e-05	0.536612		6.17778e-05	0.536666		1.87143e-05	0.531676		5.38492e-05	0.535859		0.000270381	0.541597		0.000381683	0.300647		0.000437079	0.522631		0.00019381	0.474469		1.5e-05	0.529123		0.000247714	0.552041		2.77778e-05	0.551839
M557T253	T253		0.000422778	0.181766		0.000289511	0.523419		0.000539635	0.541267		1.05e-05	0.540259		1.21299e-05	0.535224		1.3e-05	0.536612		0.000511276	0.536666		0.000108238	0.531676		2.54921e-05	0.535859		0.000403524	0.541597		0.000162984	0.117444		8.78651e-05	0.550973		0.000166079	0.43683		2.56349e-05	0.529123		0.000111048	0.552041		7.23571e-05	0.551839
M425T255	T255		1.5873e-05	0.496925		1.64444e-05	0.546979		0.000226929	0.550699		3.76212e-05	0.541893		0.000122145	0.535224		2.05476e-05	0.536612		3.65159e-05	0.536666		1.80952e-05	0.531676		8.14762e-05	0.535859		0.000191762	0.541597		0	0.394815		0.000539817	0.466997		2.02381e-05	0.528375		0.000170817	0.34278		1.64286e-05	0.552041		0.000138254	0.551839
M508T255	T255		4.47619e-05	0.531472		3.33117e-05	0.546979		1.90714e-05	0.550699		3.63636e-06	0.541893		2.08745e-05	0.535224		3.72698e-05	0.536612		0.00021118	0.536666		3.19444e-05	0.531676		1.08333e-05	0.535859		8.67619e-05	0.541597		4.10317e-05	0.291637		1.40476e-05	0.550973		7.01587e-05	0.528375		0	0.529123		2.26667e-05	0.552041		2.12302e-05	0.551839
M338T256	T256		6.66667e-05	0.465517		0.000220791	0.546979		0.000104683	0.547999		1.72222e-05	0.540897		4.42698e-05	0.535224		4.26941e-05	0.536612		4.33333e-05	0.536666		2.36349e-05	0.531676		0.00218006	0.122188		5.66667e-05	0.541597		3.74603e-05	0.373037		0.000163587	0.315014		0.000223841	0.528022		5.40794e-05	0.529123		9.50476e-05	0.552041		0.00324512	0.209763
M339T256	T256		1.22222e-05	0.506094		0.000160124	0.546979		5.89683e-05	0.550699		8.63636e-06	0.540259		3.67381e-05	0.535224		3.61212e-05	0.536612		3.00794e-05	0.536666		1e-05	0.531676		0.0013244	0.253231		4.13333e-05	0.541597		7.4e-05	0.0583043		0.000285548	0.317776		7.74841e-05	0.528375		3.77619e-05	0.463655		0.000137714	0.552041		0.00173783	0.314366
M491T256	T256		2e-05	0.531472		4.51919e-05	0.546979		1.28571e-05	0.550699		1.81818e-06	0.540259		1.35714e-05	0.535224		3.80952e-05	0.536612		0.000308773	0.536666		2.82857e-05	0.533547		3.79762e-05	0.535859		9.5381e-05	0.541597		0	0.429755		3.61905e-05	0.550973		7.12619e-05	0.528375		6.66667e-06	0.529123		3.46667e-05	0.552041		7.32698e-05	0.551839
M509T256	T256		0.000106685	0.511927		2.08434e-05	0.546979		5.0184e-05	0.550699		1.28283e-05	0.555957		3.63745e-05	0.535224		1e-05	0.536612		9.28139e-05	0.536666		5.96032e-05	0.531676		7.4127e-05	0.535859		0.000141143	0.541597		0.000108571	0.375981		3.86667e-05	0.550973		5.55397e-05	0.528375		1.44444e-05	0.529123		2.2381e-05	0.552041		2.19841e-05	0.551839
M513T256	T256		1.22222e-05	0.531472		1.2e-05	0.546979		2.80411e-05	0.550699		4.37013e-05	0.543508		2.73117e-05	0.535224		2.88261e-05	0.536612		2.14365e-05	0.536666		4.95952e-05	0.531676		2.51587e-05	0.535859		8e-06	0.541597		3.70952e-05	0.423527		8e-06	0.550973		3.08571e-05	0.528375		1e-05	0.529123		1.90476e-05	0.552041		4.61905e-05	0.551839
M447T258	T258		1.07143e-05	0.531472		2.36537e-05	0.546979		0	0.551126		6.44444e-06	0.540259		1.07222e-05	0.535224		2.09214e-05	0.536612		3.94456e-05	0.536666		3.73254e-05	0.531676		2.32857e-05	0.535859		4.4381e-05	0.541597		6.61111e-05	0.410638		1.69048e-05	0.550973		2.22222e-06	0.528375		2e-05	0.529123		0	0.552041		3.03968e-05	0.551839
M469T258	T258		8e-06	0.531472		2.35873e-05	0.546979		1.4881e-05	0.550699		4.49841e-05	0.544982		2.58205e-05	0.535224		2.22143e-05	0.536612		4.87229e-05	0.536666		0.000111422	0.531676		2.69048e-05	0.535859		3.95238e-05	0.541597		0	0.509404		1.34286e-05	0.550973		1.81587e-05	0.528375		2.60952e-05	0.529123		0	0.552041		8.40873e-05	0.551839
M448T259	T259		2.96032e-05	0.531472		1.57626e-05	0.546979		2.5e-06	0.550699		1.02778e-05	0.540259		2.5e-06	0.535224		2.27778e-05	0.536612		4.66205e-05	0.536666		1.92063e-05	0.531676		4.01032e-05	0.535859		2.60952e-05	0.541597		2.7381e-05	0.52681		2.37143e-05	0.550973		7.0246e-05	0.528375		3.10952e-05	0.529123		6.63333e-05	0.552041		1.78571e-05	0.551839
M464T259	T259		1e-05	0.532559		4.25563e-05	0.546979		1e-05	0.552022		9.55556e-06	0.540259		1.11111e-05	0.535224		4.31818e-06	0.536612		2.10714e-05	0.536666		4.64603e-05	0.531676		7.5e-06	0.535859		3.37143e-05	0.541597		0	0.52681		0	0.550973		2.2381e-05	0.528375		5.71429e-06	0.529123		9.52381e-06	0.552041		1.25e-05	0.551839
M470T259	T259		0	0.531472		2.04769e-05	0.546979		2.76032e-05	0.550699		5.44444e-05	0.546454		7.93651e-06	0.535224		1.06667e-05	0.53908		8.67857e-05	0.536666		2.9127e-05	0.531676		1.90476e-05	0.535859		3.3e-05	0.541597		7.69365e-05	0.447046		2.22222e-06	0.550973		2.76032e-05	0.528375		0	0.529123		2e-05	0.552041		2.47619e-05	0.551839
M465T260	T260		8.57143e-06	0.531677		2.11667e-05	0.546979		9.52381e-06	0.551126		6.66667e-06	0.540259		2.30996e-05	0.535224		2.88333e-05	0.536612		3.56349e-05	0.536666		8.33333e-06	0.531676		1.07143e-05	0.535859		2.38095e-05	0.541597		8e-06	0.517475		0	0.550973		2.37698e-05	0.528375		2.2381e-05	0.529123		8e-06	0.552041		2.13333e-05	0.551839
M312T261	T261		9.73016e-05	0.518108		3.47626e-05	0.546979		4.12395e-05	0.550699		3.25354e-05	0.383463		2.28925e-05	0.535224		2.52244e-05	0.536612		1.96032e-05	0.536666		0.000107873	0.531676		2.85714e-06	0.536381		2.30476e-05	0.541597		0	0.531005		0	0.550973		3.33333e-06	0.528375		0.000170444	0.529123		1.37143e-05	0.552041		1.6746e-05	0.551839
M403T263	T263		0	0.531472		1.28571e-05	0.546979		1.83333e-05	0.550699		2.00253e-05	0.540259		4.44444e-06	0.535224		4.41198e-05	0.536612		7.63571e-05	0.536666		4.44444e-06	0.531676		5.71429e-06	0.535859		2.2e-05	0.541597		0	0.52681		0	0.550973		0	0.528375		5.71429e-06	0.529123		1.87143e-05	0.552041		2.93254e-05	0.551839
M404T263	T263		4.44444e-06	0.531472		2.72475e-05	0.546979		5.71429e-06	0.550699		7.5e-06	0.540259		1.77727e-05	0.535224		1.00556e-05	0.536612		2.6627e-05	0.536666		2.20952e-05	0.531676		1.64286e-05	0.535859		6.16667e-05	0.541597		1.2381e-05	0.52681		2.85714e-06	0.550973		0	0.528375		2.57143e-05	0.529123		2.47619e-05	0.552041		3.78571e-05	0.551839
M420T263	T263		1.37143e-05	0.531472		2.99531e-05	0.546979		0	0.550699		4.44444e-06	0.540259		8.33333e-06	0.535224		2.6246e-05	0.536612		4.09762e-05	0.536666		1.28571e-05	0.531676		1.7619e-05	0.535859		3.3e-05	0.541597		0	0.52681		0	0.550973		1.2e-05	0.528375		1.14286e-05	0.529123		0	0.552041		2.5873e-05	0.551839
M425T263	T263		1.8e-05	0.531472		1.79365e-05	0.546979		1.30159e-05	0.550699		1.77778e-05	0.541893		1.08889e-05	0.535224		7.93651e-06	0.536612		4.78254e-05	0.536666		4.14286e-05	0.531676		9.52381e-06	0.535859		4.3381e-05	0.541597		0	0.52681		4.44444e-06	0.550973		9.35714e-06	0.528375		9.52381e-06	0.529123		2e-05	0.552041		1.03571e-05	0.551839
M426T263	T263		8.57143e-06	0.531472		2.28117e-05	0.546979		2.16905e-05	0.550699		3.36638e-05	0.544982		1.12222e-05	0.535224		2.6587e-05	0.536612		3.21825e-05	0.536666		3.89286e-05	0.531676		6.66667e-06	0.535859		5.6381e-05	0.541597		5.71429e-06	0.52681		2.09524e-05	0.550973		4.31111e-05	0.528375		1.69444e-05	0.529123		5.56667e-05	0.552041		6.26032e-05	0.551839
M421T264	T264		5.71429e-06	0.531472		5.50556e-05	0.546979		2.72872e-05	0.550699		1.49444e-05	0.537726		1.51515e-05	0.535224		3.57063e-05	0.536612		5.55556e-06	0.536666		2.76429e-05	0.531676		0	0.535859		7.47143e-05	0.541597		2.88095e-05	0.517475		2.59921e-05	0.550973		0	0.528375		3.6619e-05	0.529123		0	0.552041		1.80952e-05	0.551839
M441T264	T264		2.22222e-06	0.549142		2.41905e-05	0.546979		2.85714e-06	0.550699		4.07886e-05	0.540259		3.94141e-05	0.535224		4.62063e-05	0.536612		9.21595e-05	0.536666		5e-06	0.531676		8.57143e-06	0.535859		4e-06	0.547683		0	0.52883		3.33333e-06	0.550973		8e-06	0.528375		4.71429e-05	0.529123		5.71429e-06	0.552041		4.24603e-05	0.551839
M298T266	T266		0	0.531472		5.48918e-05	0.554931		3.52143e-05	0.550699		1.79365e-05	0.540259		0.000141718	0.535224		9.47352e-05	0.536612		5.83889e-05	0.536666		0.000388817	0.531676		6.66667e-06	0.535859		1.46667e-05	0.541597		0	0.52961		0.000114111	0.550973		7.25873e-05	0.528375		2.67143e-05	0.529123		0.000195714	0.552041		5.12937e-05	0.551839
M299T266	T266		0	0.531472		0	0.546979		1.10476e-05	0.550699		1.75e-05	0.540259		2.22222e-06	0.535224		1.93333e-05	0.536612		1.24444e-05	0.536666		9.52381e-06	0.531676		2.22222e-06	0.536381		4.84762e-05	0.541597		0	0.527081		2.5e-06	0.550973		5.71429e-06	0.528375		2.5e-06	0.529123		1.57143e-05	0.552041		1.2381e-05	0.551839
M419T266	T266		1.57143e-05	0.531472		2.9881e-05	0.546979		0	0.552022		9.77273e-06	0.540259		1.3899e-05	0.552552		2.6881e-05	0.536612		1.11111e-05	0.536666		3.60952e-05	0.531676		1.55e-05	0.535859		2.73333e-05	0.541597		0	0.52681		6.5e-06	0.550973		1.42857e-05	0.528375		1.71429e-05	0.529123		0.00044181	0.552041		2.69048e-05	0.551839
M488T266	T266		0	0.531472		4.41905e-05	0.546979		0	0.550699		1.07143e-05	0.540259		3.5e-05	0.535224		4.9307e-05	0.536612		3.28413e-05	0.536666		2.64286e-05	0.531676		0.000268317	0.535859		0.000120714	0.541597		0.00010219	0.465427		0.000316841	0.550973		3.3127e-05	0.528375		0.000162857	0.529123		6.17143e-05	0.552041		2.71825e-05	0.551839
M359T267	T267		9e-06	0.531472		2.63175e-05	0.546979		1.07143e-05	0.550699		2.70505e-05	0.540259		1.19444e-05	0.535224		2.47619e-05	0.536612		5.83333e-06	0.536666		4.39683e-05	0.531676		3.33333e-06	0.535859		7.0381e-05	0.541597		0	0.52681		3.1127e-05	0.550973		1.1746e-05	0.528375		1e-05	0.529123		1.2381e-05	0.552041		6.85714e-06	0.551839
M360T267	T267		0	0.531472		3.13434e-05	0.546979		4.44444e-06	0.550699		3.30274e-05	0.540259		5.97071e-05	0.535224		5.76688e-05	0.536612		1.25253e-05	0.536666		8.33333e-06	0.531676		3.17619e-05	0.535859		2.2e-05	0.541597		5e-06	0.52681		6.27222e-05	0.550973		1.7e-05	0.528375		0	0.529123		1.90476e-05	0.552041		1.82698e-05	0.551839
M376T267	T267		3.33333e-06	0.502231		3.78824e-05	0.546979		2.02381e-05	0.550699		6.54076e-05	0.540259		1.11111e-05	0.535224		6.89264e-05	0.536612		7.0746e-05	0.536666		1.81587e-05	0.531676		9.71429e-06	0.535859		0.000213048	0.541597		0	0.526926		2.85714e-06	0.550973		1.87143e-05	0.528375		5.71429e-06	0.529123		6.66667e-06	0.552041		1.77778e-05	0.551839
M381T267	T267		1.3e-05	0.531472		5.42222e-05	0.546979		9.07937e-06	0.550699		1.23737e-05	0.540259		1.01587e-05	0.535224		3.62143e-05	0.536612		3.08983e-05	0.536666		2.89444e-05	0.531676		9.04762e-06	0.535859		4.77778e-05	0.541597		0	0.52681		0	0.550973		2.02381e-05	0.528375		0	0.529123		1.66667e-05	0.552041		6.25794e-05	0.551839
M382T267	T267		2.44444e-05	0.531472		5.31688e-05	0.546979		8.57143e-06	0.550699		1.57778e-05	0.540259		7.03586e-05	0.535224		1.22222e-05	0.536612		2.34697e-05	0.536666		3.10678e-05	0.531676		3.16508e-05	0.535859		0	0.541597		0	0.52681		2.62698e-05	0.550973		2.4e-05	0.528375		1e-05	0.529123		3.26667e-05	0.552041		2.67143e-05	0.551839
M455T274	T274		1.2e-05	0.531586		1.80642e-05	0.546979		2.5e-06	0.550699		1.75e-05	0.540259		7.44885e-05	0.535224		5.37395e-05	0.536612		3.37785e-05	0.536666		3.57143e-05	0.531676		5.71429e-06	0.535859		8e-06	0.541597		0	0.52681		4.33333e-05	0.550973		1.34444e-05	0.528375		0	0.529123		3.6e-05	0.552041		4.97778e-05	0.552004
M369T277	T277		5e-06	0.531472		2.66587e-05	0.546979		0	0.55689		5.71429e-06	0.540259		4.22222e-06	0.535224		5.01364e-05	0.536612		4.93911e-05	0.536666		3.33333e-06	0.531676		2.97619e-05	0.535859		2.50476e-05	0.541597		5.71429e-06	0.52961		1.63889e-05	0.550973		7.52222e-05	0.528375		2.84286e-05	0.529123		6.66667e-06	0.552041		1.32143e-05	0.551839
M371T277	T277		2.88889e-05	0.531472		1.63975e-05	0.546979		0.000141508	0.522682		1.02778e-05	0.540259		1.19444e-05	0.535224		4.85714e-06	0.536612		6.95635e-05	0.536666		0	0.531676		0	0.535859		2.5e-05	0.541597		5e-06	0.52681		0	0.550973		0	0.528375		2.85714e-06	0.529123		2.90476e-05	0.552041		4.68175e-05	0.551839
M445T277	T277		3.03175e-05	0.502231		0.000133627	0.546979		0.00020073	0.517029		1.27626e-05	0.540259		2.01111e-05	0.535224		2.73182e-05	0.536612		2.24466e-05	0.536666		9.04762e-06	0.531676		2e-05	0.535859		3.7381e-05	0.541597		0	0.52681		2.63492e-05	0.550973		5.35714e-06	0.528375		0	0.529123		1e-05	0.552041		9.52381e-06	0.551839
M702T277	T277		3.19841e-05	0.43589		0.000101907	0.546979		0.000238683	0.374504		6.21623e-05	0.302123		0.000226269	0.535224		2.58658e-05	0.536612		3.06999e-05	0.536666		0.000100032	0.531676		5e-06	0.535859		2.80952e-05	0.541597		0	0.52681		2.44444e-05	0.550973		4e-06	0.528375		0.000170524	0.529123		2e-05	0.552041		3.46667e-05	0.551839
M703T277	T277		4.73651e-05	0.465733		0.000117995	0.546979		0.000148937	0.5442		2.93016e-05	0.371141		8.80462e-05	0.535224		1.56667e-05	0.536612		3.04062e-05	0.536666		7.02569e-05	0.531676		9.04762e-06	0.535859		2.86667e-05	0.541597		0	0.52681		2.57381e-05	0.550973		1.73333e-05	0.528375		0.000152325	0.529123		4.4e-05	0.552041		1.12698e-05	0.551839
M704T277	T277		9.5381e-05	0.471516		0.000235108	0.546979		0.000309897	0.464554		9.37684e-05	0.423031		0.000198545	0.535224		2.02222e-05	0.536612		5.70505e-05	0.536666		3.43333e-05	0.531676		1.46667e-05	0.535859		1.7381e-05	0.541597		0	0.52681		2.82143e-05	0.550973		6.85079e-05	0.528375		0.000104111	0.529123		2.83333e-05	0.552041		2.85714e-06	0.551839
M707T277	T277		1.07143e-05	0.506094		2.74481e-05	0.546979		8.75238e-05	0.540457		1.19745e-05	0.540259		2.67395e-05	0.535224		3.01587e-05	0.536612		3.51364e-05	0.536666		0	0.531676		4.44444e-06	0.535859		8e-06	0.541597		0	0.52681		1.46032e-05	0.550973		5.53016e-05	0.528375		9.19683e-05	0.529123		2.63333e-05	0.552041		5.10714e-05	0.551839
M708T277	T277		6.66667e-06	0.51405		3.07698e-05	0.546979		0.000287794	0.510218		2.17222e-05	0.540259		2.40657e-05	0.535224		3.47937e-05	0.536612		0.00010649	0.536666		3.00952e-05	0.531676		6.85714e-06	0.535859		9.26667e-05	0.541597		0	0.52681		1.01905e-05	0.550973		2.72222e-05	0.528375		0.00019181	0.529123		1.94286e-05	0.552041		5.60317e-05	0.551839
M723T277	T277		6.30952e-05	0.486594		3.26205e-05	0.546979		0.000189873	0.477406		3.8381e-05	0.423031		5.84163e-05	0.535224		2.23458e-05	0.536612		3.80476e-05	0.536666		9.69048e-05	0.531676		6.85714e-06	0.535859		2.97619e-05	0.541597		5e-06	0.52681		1.5873e-05	0.550973		2.92778e-05	0.528375		0.000108238	0.529123		3.53333e-05	0.552041		1.6176e-05	0.551839
M368T278	T278		8.44444e-06	0.531472		1.47222e-05	0.546979		2.85714e-06	0.552022		1.13016e-05	0.540259		5.68333e-05	0.535224		2.05079e-05	0.536612		3.49365e-05	0.536666		3.97143e-05	0.531676		6.19048e-06	0.536524		3.26667e-05	0.541597		0	0.547489		1.66667e-05	0.550973		5e-06	0.528375		1e-05	0.529123		0	0.552041		2.07937e-05	0.551839
M410T278	T278		6.66667e-06	0.445093		2.05808e-05	0.546979		1.36364e-05	0.550699		8.4802e-05	0.471643		1.72937e-05	0.535224		0.000125495	0.536612		3.14444e-05	0.536666		2.92857e-05	0.531676		4e-06	0.541388		3.36667e-05	0.541597		1.66667e-05	0.52681		0	0.550973		8.88889e-06	0.528375		6.66667e-06	0.529123		1.46667e-05	0.552041		1.90476e-05	0.551839
M340T281	T281		4.44444e-06	0.48594		6.2754e-05	0.546979		1.74603e-05	0.550699		6.49351e-06	0.540259		7.5e-06	0.535224		1.2381e-05	0.536612		2.26032e-05	0.536666		5.71429e-06	0.531676		0	0.535859		2.26667e-05	0.541597		6.66667e-06	0.52681		1.8881e-05	0.550973		2.85714e-06	0.528375		1.38889e-05	0.529123		2.8e-05	0.552041		1.28571e-05	0.551839
M341T281	T281		9e-06	0.427036		3.21515e-05	0.546979		0	0.550699		4.44444e-06	0.540259		4.85714e-06	0.535224		4.3544e-05	0.536612		5.03586e-05	0.536666		1.01905e-05	0.531676		0	0.535859		3.4381e-05	0.541597		4e-06	0.52681		6.66667e-06	0.550973		2e-06	0.528375		0	0.529123		5e-05	0.552041		1.07143e-05	0.551839
M642T290	T290		0	0.373266		3.17785e-05	0.546979		8.10317e-05	0.464554		1.69949e-05	0.540259		6.82114e-05	0.535224		7e-06	0.536612		9.30159e-06	0.536666		2.80476e-05	0.531676		2.02381e-05	0.535859		1.87619e-05	0.541597		0	0.52681		1.16667e-05	0.551342		7.4381e-05	0.528375		4.87143e-05	0.437538		8.93333e-05	0.552041		1.7619e-05	0.551839
M447T292	T292		9e-06	0.539437		7.71429e-06	0.546979		0	0.557535		7.07937e-06	0.540259		1.49365e-05	0.535713		1.23016e-05	0.536612		1.64444e-05	0.536666		8.57143e-06	0.531676		2.11905e-05	0.535859		4.33333e-05	0.541597		0	0.52681		7.61429e-05	0.550973		1.2381e-05	0.528375		5e-06	0.529123		2.3e-05	0.552041		4.95887e-05	0.551839
M448T292	T292		1.40476e-05	0.548097		3.72222e-05	0.546979		1.92381e-05	0.550699		3.46667e-05	0.540259		3.23189e-05	0.535224		2.83896e-05	0.536612		5.95498e-05	0.536666		9.04762e-06	0.531676		2.32857e-05	0.535859		0.000119238	0.541597		0	0.52681		1.80556e-05	0.550973		5.71429e-06	0.528375		1.14286e-05	0.529123		3.33333e-06	0.552041		8.48095e-05	0.551839
M469T292	T292		8e-06	0.531472		0.000974873	0.546979		0.000205548	0.550699		5.53341e-05	0.540259		0.000122693	0.535224		1.25e-05	0.536612		6.64048e-05	0.536666		8.79921e-05	0.531676		0.000105786	0.535859		0.00021019	0.541597		2.55873e-05	0.52681		2.18254e-05	0.550973		2.16667e-05	0.528375		2.74921e-05	0.529123		0.000188	0.552041		4.84524e-05	0.551839
M470T292	T292		6.66667e-06	0.531472		0.000208749	0.546979		5.33254e-05	0.550699		0.000114532	0.540259		0.000169137	0.535224		1.59048e-05	0.536612		2.31061e-05	0.536666		4.81111e-05	0.531676		5.59762e-05	0.535859		8.67619e-05	0.541597		2.25397e-05	0.461268		4.34048e-05	0.550973		1e-05	0.528375		8.33333e-06	0.529123		1e-05	0.552041		6.69048e-05	0.551839
M485T292	T292		3.63636e-06	0.506094		9.49055e-05	0.546979		8.50794e-05	0.550699		2.85808e-05	0.545482		3.51825e-05	0.535224		3.9399e-05	0.536612		1.98341e-05	0.536666		2e-05	0.531676		0.000203675	0.535859		0	0.541597		5e-06	0.427753		3.76364e-05	0.550973		8.33333e-06	0.528375		1.28571e-05	0.529123		0.00012019	0.552041		0.000426524	0.551839
M141T293	T293		2e-05	0.439318		1.66667e-05	0.546979		0	0.550699		1.41667e-05	0.540259		2.16587e-05	0.535224		2.89495e-05	0.536612		1.9881e-05	0.536666		9.52381e-06	0.531676		4.16905e-05	0.535859		1.83333e-05	0.541597		3.14286e-05	0.52681		5.71429e-06	0.550973		0	0.528375		3.2619e-05	0.455859		3.06667e-05	0.552041		2.49048e-05	0.551839
M289T293	T293		1.38889e-05	0.531586		2.62698e-05	0.546979		5.71429e-06	0.5777		6.23629e-05	0.540259		1.21032e-05	0.535224		3.87633e-05	0.536612		8.55397e-05	0.536666		9.44444e-06	0.531676		1.52698e-05	0.535859		6.90952e-05	0.541597		6.66667e-06	0.52681		6.19048e-06	0.550973		1.5e-05	0.528375		3.33333e-06	0.529123		0	0.552041		1.36111e-05	0.561423
M428T298	T298		0	0.531472		6.2438e-05	0.546979		1e-05	0.550699		9e-06	0.540259		1.9899e-05	0.535224		8.59495e-05	0.536612		2.25253e-05	0.536666		0.000103429	0.531676		7.02143e-05	0.536381		7.51429e-05	0.541597		0	0.52681		6.46825e-05	0.578253		9.53413e-05	0.528375		0	0.529123		1.4e-05	0.552041		0.000142484	0.551839
M450T298	T298		4.44444e-06	0.531472		4.90173e-05	0.546979		7.66126e-05	0.550699		1.52381e-05	0.540259		1.50214e-05	0.535224		1.17619e-05	0.536612		2.26111e-05	0.536666		5.49603e-05	0.531676		2.01111e-05	0.535859		6.72063e-05	0.541597		5e-06	0.510576		1.57143e-05	0.550973		1.10714e-05	0.528375		1.37143e-05	0.529123		8.37143e-05	0.552041		0.000212778	0.551839
M203T299	T299		7.53571e-05	0.380641		0.000188882	0.546979		0.000335701	0.510218		0.000119566	0.540259		7.68124e-05	0.535224		0.000203521	0.536612		9.81032e-05	0.536666		0.000247079	0.531676		1.19048e-05	0.535859		0	0.541597		0	0.52681		1.07143e-05	0.550973		5.71429e-06	0.528375		1.83333e-05	0.529123		2.41905e-05	0.552041		1.8e-05	0.551839
M245T299	T299		0.000121556	0.457169		1.99048e-05	0.546979		0.000404111	0.437142		4.97251e-05	0.540259		6.73896e-05	0.535224		7.26724e-05	0.536612		5.10794e-05	0.536666		3.13333e-05	0.531676		8.84524e-05	0.535859		0.000122	0.541597		0	0.527907		1.45238e-05	0.550973		3.24444e-05	0.528375		8e-06	0.529123		0.000309238	0.552041		0.00159419	0.551839
M427T299	T299		1.83333e-05	0.531677		7.38896e-05	0.546979		2.67778e-05	0.550699		1.46515e-05	0.540259		3.38434e-05	0.535224		2.55123e-05	0.536612		2.2803e-05	0.547261		5.49524e-05	0.531676		2.01905e-05	0.535859		5.78095e-05	0.541597		0	0.52681		2.04286e-05	0.550973		1.52381e-05	0.528375		2.6381e-05	0.529123		1.8e-05	0.552041		0.000407611	0.551839
M429T299	T299		0.000380429	0.380641		0.000175895	0.546979		0.000459111	0.37098		0.000206941	0.391774		4.67749e-05	0.535224		3.57092e-05	0.536612		2.58095e-05	0.536666		5.71429e-06	0.534153		0.00198834	0.535859		0.00157467	0.541597		0.000390079	0.0536343		0.00120193	0.375034		0.00151752	0.352843		0.000125841	0.427061		0.000383762	0.552041		0.000335532	0.551839
M430T299	T299		4.44444e-06	0.531472		5.80202e-05	0.546979		0.0011336	0.195647		7.90801e-05	0.495689		5.23434e-05	0.535224		7.49113e-05	0.536612		0.000112383	0.536666		1.85714e-05	0.531676		0.000159968	0.535859		0.00127556	0.541597		2.07143e-05	0.285133		4.94286e-05	0.550973		1.06667e-05	0.528375		2.2881e-05	0.529123		0.000148762	0.552041		0.00118723	0.551839
M449T299	T299		0	0.531472		8.60779e-05	0.546979		4.44444e-06	0.550699		2.84286e-05	0.540259		8e-06	0.535224		7.5e-06	0.536612		1.61667e-05	0.536666		4.31746e-05	0.531676		2.64286e-05	0.535859		7.3381e-05	0.541597		0	0.52681		1.16667e-05	0.550973		1.96032e-05	0.528375		5.39286e-05	0.529123		4.9381e-05	0.552041		8.56407e-05	0.551839
M521T300	T300		3.25556e-05	0.531472		5.97727e-05	0.546979		7.5e-06	0.550699		3.0399e-05	0.540259		2.28283e-05	0.535224		2.14697e-05	0.536612		2.50714e-05	0.536666		8.57143e-06	0.531676		0.000399683	0.535859		6.97143e-05	0.541597		0.000146159	0.170595		9.94444e-05	0.550973		0.000282849	0.528375		9.1e-05	0.439989		3.33333e-05	0.552041		1.4127e-05	0.551839
M683T300	T300		0.000108254	0.531472		1.00794e-05	0.546979		1e-05	0.568758		0.000127082	0.540259		3.23593e-05	0.535224		2.98586e-05	0.536612		3.44603e-05	0.536666		5.21429e-05	0.531676		0.000196024	0.535859		9.68571e-05	0.541597		0.000106476	0.447046		0.000163119	0.550973		0.000165714	0.528375		2.85714e-06	0.510622		0	0.552041		7.63095e-05	0.551839
M701T300	T300		2.0873e-05	0.531472		1.78333e-05	0.546979		2.43651e-05	0.550699		6.38838e-05	0.540259		2.76667e-05	0.535224		1.66667e-05	0.536612		1.31667e-05	0.536666		5.18016e-05	0.531676		0.000114651	0.535859		0.000247238	0.541597		6.01429e-05	0.52681		1.77143e-05	0.550973		2.6619e-05	0.528375		6.66667e-06	0.529123		0.000229333	0.552041		1.58333e-05	0.553574
M484T305	T305		2.34921e-05	0.540179		0.000396061	0.546979		2.81746e-05	0.550699		0.000576504	0.48512		4.4176e-05	0.535224		6.0342e-05	0.536612		3.85094e-05	0.536666		0.000197365	0.531676		0.000140325	0.535859		6.16667e-05	0.541597		5.71429e-06	0.241063		2.55476e-05	0.550973		1.2381e-05	0.528375		2.38095e-05	0.529123		5.75238e-05	0.552041		0.00078481	0.551839
M483T306	T306		1.33333e-05	0.531472		1.56111e-05	0.546979		1.02222e-05	0.550699		5.33102e-05	0.540259		6.29683e-05	0.535224		7.65173e-05	0.536612		6.93175e-05	0.536666		8.33333e-06	0.531676		2.21587e-05	0.535859		7.81905e-05	0.541597		0	0.528959		2.72222e-05	0.550973		5.35714e-06	0.528375		1.61905e-05	0.529123		1.8e-05	0.552041		4.4881e-05	0.551839
M461T308	T308		5e-06	0.531472		2.05339e-05	0.546979		2.96825e-05	0.550699		1.09848e-05	0.540259		8.57143e-06	0.535224		2.86941e-05	0.536612		8.72222e-06	0.536666		4.05079e-05	0.531676		1.03571e-05	0.536381		2.8e-05	0.541597		0	0.52681		5.36667e-05	0.550973		1.08333e-05	0.528375		8e-06	0.529123		2.57143e-05	0.552041		1.76587e-05	0.551839
M462T308	T308		5e-06	0.531472		1.22143e-05	0.546979		1.14286e-05	0.551129		5.30269e-05	0.540259		7.33333e-06	0.535224		3.95411e-05	0.536612		2.38571e-05	0.536666		3.80173e-05	0.531676		1.35714e-05	0.535859		7.20952e-05	0.541597		1.77143e-05	0.52681		1.22222e-05	0.550973		1.08571e-05	0.528375		2.0381e-05	0.529123		6.23333e-05	0.552041		5.37381e-05	0.551839
M549T309	T309		4.11905e-05	0.531472		3.85635e-05	0.547005		0.000263115	0.40476		0.000195038	0.508236		5.74084e-05	0.535224		0.00013523	0.536612		0.000154335	0.546536		7.04762e-05	0.531676		2.80952e-05	0.535859		4.76667e-05	0.541597		3.38095e-05	0.418812		1.2e-05	0.550973		9.52381e-06	0.536541		0	0.529841		1.07143e-05	0.552041		0.000151397	0.551839
M140T310	T310		8.33333e-06	0.545928		1.2e-05	0.546979		1.07143e-05	0.550699		1.34444e-05	0.540259		1.64394e-05	0.535224		2.80808e-05	0.536612		0.000555852	0.536666		5.37937e-05	0.531676		8.21429e-06	0.535859		0	0.541597		1e-05	0.52681		1.19365e-05	0.550973		5.71429e-06	0.531768		0.000260524	0.353706		0.000162952	0.552041		1e-05	0.551839
M477T310	T310		8.33333e-06	0.531472		6.1119e-05	0.546979		2.49206e-05	0.550699		4.70332e-05	0.382518		1.76133e-05	0.535224		1.65e-05	0.536612		2.29848e-05	0.536666		3.33333e-06	0.531676		7.56905e-05	0.535859		7.9381e-05	0.541597		8.88889e-06	0.426024		6.66667e-06	0.550973		3.2803e-05	0.528375		1.54286e-05	0.529123		1.46667e-05	0.552041		2.5e-06	0.551839
M369T311	T311		0.000172857	0.210423		1.87172e-05	0.546979		2.5e-06	0.550699		0.000548745	0.136914		5.47143e-05	0.535224		1.89048e-05	0.536612		8.87619e-05	0.536666		0	0.531676		0.000431587	0.535859		0.000103524	0.541597		0.000795254	0.00588897		5e-06	0.550973		7.06032e-05	0.528375		0.000435079	0.127846		0.000118762	0.552041		2.91429e-05	0.551839
M370T311	T311		0.000125016	0.264958		1.69444e-05	0.546979		0	0.550699		0.000451303	0.137689		3.42727e-05	0.535224		1.92381e-05	0.536612		0.000120934	0.536666		0	0.531676		0.000322762	0.535859		2.44286e-05	0.541597		0.000851159	0.00738259		1.2381e-05	0.550973		6.26429e-05	0.528375		0.000237095	0.139617		0.000138143	0.552041		1.26587e-05	0.551839
M601T311	T311		5e-06	0.531472		7.85714e-06	0.546979		2e-05	0.550699		0.000263919	0.494644		1.02626e-05	0.535224		5.0404e-05	0.536612		2.42778e-05	0.536666		3.84127e-05	0.531676		2.52381e-05	0.535859		3.8e-05	0.541597		8.17619e-05	0.237526		1.2381e-05	0.550973		4.38095e-05	0.528375		0	0.529123		1.46667e-05	0.552041		1.95238e-05	0.551839
M365T312	T312		1.90476e-05	0.531472		5.29336e-05	0.546979		1.28571e-05	0.550699		3.58506e-05	0.537726		1.3438e-05	0.535224		2.17532e-06	0.536612		0.000113275	0.536666		2.86825e-05	0.531676		0	0.535859		9.71429e-06	0.542724		1.14286e-05	0.52681		8.21429e-06	0.550973		2.73016e-05	0.532654		9.67619e-05	0.529123		2.33333e-05	0.552041		8.23333e-05	0.551839
M371T312	T312		6.22063e-05	0.384507		0.000131955	0.448652		0.000662755	0.360249		1.78442e-05	0.382723		5.26587e-05	0.535224		7.05967e-05	0.536612		1.01587e-05	0.536666		2.57143e-05	0.531676		7.5e-06	0.535859		5.37143e-05	0.541597		0	0.52681		1.30476e-05	0.550973		1.07143e-05	0.528375		8.33016e-05	0.529123		3.46667e-05	0.552041		2.86905e-05	0.551839
M445T312	T312		5.70476e-05	0.387921		0.000134999	0.546979		0.000183651	0.507444		1.88889e-05	0.47967		6.69177e-05	0.535224		4.83268e-05	0.536612		6.85714e-06	0.536666		1.32143e-05	0.531676		3.06349e-05	0.535859		4e-06	0.541597		0	0.52681		2.04365e-05	0.550973		8.66032e-05	0.528375		9.71429e-06	0.529123		0.00010519	0.552041		5.71429e-06	0.551839
M600T312	T312		0	0.531472		2.07864e-05	0.546979		0	0.550699		0.000349713	0.525988		1.87626e-05	0.535224		2.35794e-05	0.536612		1.75238e-05	0.536666		4.14286e-05	0.531676		2.47619e-05	0.535859		5.6381e-05	0.541597		2.13333e-05	0.241772		2.80476e-05	0.550973		6.66667e-06	0.528375		5.71429e-06	0.529123		1.8e-05	0.552041		8.21429e-06	0.551839
M776T312	T312		3.5381e-05	0.40606		0.000144636	0.546979		0.000787201	0.342067		5.63636e-06	0.374169		7.8228e-05	0.535224		1.6684e-05	0.536612		2.04394e-05	0.536666		3.06061e-05	0.531676		1.44444e-05	0.535859		4.8e-05	0.541597		0	0.52681		3.33333e-06	0.550973		2.28571e-05	0.528375		2.38095e-05	0.529123		3.27143e-05	0.552041		5.70238e-05	0.551839
M777T312	T312		4.52381e-05	0.419288		0.000260504	0.546979		0.0010213	0.316592		2.08925e-05	0.395498		6.67063e-05	0.535224		3.94242e-05	0.536612		3.00577e-05	0.536666		3.21905e-05	0.531676		3.51429e-05	0.535859		5.0381e-05	0.541597		0	0.52681		1.2381e-05	0.550973		4.66667e-05	0.528375		3.80952e-05	0.529123		3.04762e-05	0.552041		5.65873e-05	0.551839
M778T312	T312		3.20952e-05	0.383891		0.000135748	0.546979		0.000467548	0.316373		1.64935e-05	0.540259		4.28016e-05	0.535224		8.67532e-06	0.536612		2.8881e-05	0.536666		1.63889e-05	0.531676		1.68889e-05	0.535859		6.66667e-06	0.541597		0	0.52681		2.5619e-05	0.553421		2.08571e-05	0.528375		2.7381e-05	0.529123		7.86667e-05	0.552041		2.60808e-05	0.551839
M779T312	T312		2.46032e-05	0.531472		6.45902e-05	0.546979		0.00024781	0.474137		1.85794e-05	0.471643		2.01753e-05	0.535224		2.78932e-05	0.536612		2.00794e-05	0.536666		4.33333e-05	0.531676		7.33333e-06	0.535859		0.000128857	0.541597		1.7381e-05	0.52681		6.66667e-06	0.550973		5e-06	0.528375		0	0.529123		1.87143e-05	0.552041		3.75238e-05	0.551839
M781T312	T312		2e-05	0.506094		8.41465e-05	0.546979		0.00026269	0.448159		2.74531e-05	0.540259		1.05808e-05	0.535224		2.5746e-05	0.536612		2.22778e-05	0.536666		5.71429e-06	0.531676		1.57143e-05	0.536381		7.83333e-05	0.541597		1.38889e-05	0.52681		2.15079e-05	0.550973		9.91905e-05	0.528375		6.8119e-05	0.529123		1.46667e-05	0.552041		0.000135095	0.551839
M576T313	T313		3.34762e-05	0.531472		6.66667e-06	0.550688		0	0.550699		0.000279294	0.263779		2.17222e-05	0.535224		2.11364e-05	0.536612		0.000229332	0.536666		0	0.531676		3.39286e-05	0.535859		0.000189143	0.541597		4.89683e-05	0.220612		1.70476e-05	0.550973		2.89206e-05	0.528375		0	0.529123		9.10476e-05	0.552041		2.73016e-05	0.551839
M577T313	T313		5.04762e-05	0.531472		2.39697e-05	0.546979		0	0.550699		0.00020456	0.30471		3.64127e-05	0.535224		9.80159e-06	0.536612		0.000146487	0.536666		0	0.531676		1.86032e-05	0.535859		0.000141048	0.541597		5.62698e-05	0.250033		1.57143e-05	0.550973		2.72381e-05	0.528375		1.33333e-05	0.529123		3.0381e-05	0.552041		3.58333e-05	0.551839
M718T314	T314		0.000636825	0.095263		2.24603e-05	0.546979		0.000489905	0.550699		0.000297181	0.221591		0.000327551	0.233387		2.829e-05	0.536612		3.6684e-05	0.536666		0.000269651	0.531676		0.000205921	0.535859		4.8e-05	0.541597		0.001232	0.0025625		3.33333e-06	0.550973		1.61111e-05	0.528375		0.000570714	0.268474		4.3381e-05	0.552041		0.000189627	0.551839
M602T318	T318		1.18571e-05	0.548097		1.73333e-05	0.546979		1.74603e-05	0.550699		1.42778e-05	0.540259		1.46667e-05	0.535224		0.000159589	0.536612		4.00909e-05	0.536666		3.49048e-05	0.531676		1.48571e-05	0.535859		6.72063e-05	0.541597		2.71429e-05	0.488213		1.2381e-05	0.550973		9.84762e-05	0.528375		1.13333e-05	0.529123		1.33333e-05	0.552041		8.10823e-05	0.551839
M626T318	T318		0.000430095	0.0882629		0.000791302	0.182643		0.00183757	0.120851		1.18571e-05	0.540259		0.00172868	0.0508849		0.0043934	0.100415		0.000289905	0.536666		0.00108187	0.531676		1.68571e-05	0.535859		0	0.541597		0.000156587	0.0617794		1.69048e-05	0.550973		4.77143e-05	0.528375		4.85714e-05	0.428802		0	0.552041		1.42857e-05	0.551839
M753T318	T318		5e-06	0.532188		5.64921e-05	0.546979		4.82143e-05	0.550699		3.09784e-05	0.540259		6.44719e-05	0.535224		0.000112322	0.536612		5.67965e-05	0.536666		0	0.531676		4.8746e-05	0.535859		3.17143e-05	0.541597		0	0.52681		4.44444e-06	0.550973		1.08333e-05	0.528375		2.16667e-05	0.529123		3.33333e-06	0.552041		0.000164778	0.551839
M516T319	T319		0	0.531472		0.000120814	0.546979		1.84921e-05	0.550699		0.000242996	0.305242		0.000167581	0.510409		0.000215542	0.536612		0.000227377	0.536666		0	0.531676		9.52381e-06	0.535859		4.78095e-05	0.541597		1.3e-05	0.471008		9.3254e-05	0.550973		5.03175e-05	0.528375		7.41111e-05	0.529123		5.86667e-05	0.552041		3.22381e-05	0.551839
M521T319	T319		0	0.544809		6.62504e-05	0.546979		7.23016e-05	0.550699		0.000177614	0.524137		5.18088e-05	0.535224		6.21753e-05	0.536612		0.000549597	0.536666		2.95238e-05	0.531676		5.34921e-05	0.535859		0.00010581	0.541597		5e-06	0.410638		2.07143e-05	0.550973		6.54524e-05	0.528375		0.000136794	0.34278		1.90476e-05	0.552041		1.61905e-05	0.551839
M522T319	T319		1.74444e-05	0.531472		0.000205958	0.546979		4.87619e-05	0.550699		0.000119818	0.479713		4.40758e-05	0.535224		1.33333e-05	0.536612		0.000517065	0.536666		4.24762e-05	0.531676		0.000436262	0.535859		0.000133571	0.541597		6.55714e-05	0.202367		6.49524e-05	0.550973		0.000232325	0.528375		0.000315976	0.268174		0.000244714	0.552041		1.47143e-05	0.551839
M627T319	T319		0.000489746	0.0886744		0.00104862	0.182643		0.00119669	0.169168		1.74603e-05	0.540259		0.00155181	0.0426958		0.00491905	0.067255		0.000499727	0.536666		0.000595841	0.531676		1.07143e-05	0.535859		3.68254e-05	0.541597		5.66667e-05	0.0605168		0	0.550973		6.08492e-05	0.528375		6.66667e-06	0.529123		1.33333e-05	0.552041		1.4127e-05	0.551839
M628T319	T319		0.000330048	0.256557		0.00205249	0.182643		0.00184186	0.246362		7.95455e-06	0.540259		0.00739082	0.0105791		0.00594703	0.0486788		0.00108098	0.536666		0.000365151	0.531676		0	0.535859		6.66667e-06	0.541597		7.8746e-05	0.186708		1.14286e-05	0.550973		0	0.528375		2.27143e-05	0.529123		9.71429e-06	0.552041		6.66667e-06	0.551839
M697T319	T319		0.000498147	0.112612		0.000133807	0.445102		0.00115631	0.120851		3.66912e-05	0.540259		0.00217871	0.233387		4.01205e-05	0.536612		3.74286e-05	0.536666		0.000144103	0.531676		1.14286e-05	0.535859		1.9e-05	0.541597		1.07143e-05	0.186708		1.07143e-05	0.550973		9.92698e-05	0.462345		6.80952e-05	0.29699		4.30476e-05	0.552041		0.00010127	0.551839
M475T321	T321		1.64286e-05	0.511927		1.71032e-05	0.546979		1.9746e-05	0.550699		0.000219709	0.360372		8.22222e-06	0.535224		0.000292826	0.536612		2.60317e-05	0.536666		2.06667e-05	0.531676		4e-06	0.535859		4.2e-05	0.541597		0	0.52681		2.54762e-05	0.550973		4.40794e-05	0.528375		1.90476e-05	0.529123		1e-05	0.552041		9.71429e-06	0.551839
M476T321	T321		3.16667e-05	0.531472		0.000126608	0.546979		0.000153287	0.550699		0.000168219	0.540259		8.62517e-05	0.535224		0.000480882	0.536612		0.000158945	0.536666		0.000183587	0.531676		2.5873e-05	0.535859		1.94286e-05	0.541597		5e-06	0.510576		6.66667e-06	0.550973		2.82302e-05	0.528375		0	0.529123		4.07619e-05	0.552041		2.93492e-05	0.551839
M497T321	T321		0.000166349	0.361351		0.000306984	0.546979		0.000171587	0.457014		3.70743e-05	0.492326		0.000155325	0.243304		0.000659583	0.536612		0.000505377	0.536666		1.47619e-05	0.531676		8.69048e-06	0.535859		2.6381e-05	0.541597		1.71429e-05	0.52681		1.80476e-05	0.550973		1.82143e-05	0.528375		1.24444e-05	0.529123		2.14286e-05	0.552041		7.41948e-05	0.551839
M531T321	T321		0.000178841	0.108636		4.23745e-05	0.546979		0.000322865	0.522682		0.00475156	0.00111371		0.000774521	0.119389		7.54286e-05	0.536612		9.13571e-05	0.536666		0.000294508	0.531676		0.000125095	0.535859		4.6e-05	0.541597		8.21111e-05	0.0536343		1.77143e-05	0.550973		0.000165905	0.528375		8.93968e-05	0.529123		2e-05	0.552847		3.51587e-05	0.551839
M554T321	T321		6.26825e-05	0.50451		5.13983e-05	0.546979		0.000303556	0.550699		0.00182264	0.03588		0.000269457	0.404808		4.34357e-05	0.536612		6.1176e-05	0.536666		0.000306254	0.531676		9.93254e-05	0.535859		6.33333e-05	0.541597		3.51587e-05	0.395896		2.73016e-05	0.550973		6.34603e-05	0.528375		1.16667e-05	0.529123		0	0.552041		4.16111e-05	0.551839
M555T321	T321		6.74921e-05	0.442486		4.19062e-05	0.546979		0.000248325	0.550699		0.0011555	0.0526635		0.000227883	0.535224		5.42475e-05	0.536612		1.38506e-05	0.536666		0.000153587	0.531676		0.000120135	0.535859		4.17143e-05	0.541597		0	0.343975		3.94048e-05	0.550973		8.02619e-05	0.488194		1.90476e-05	0.529123		6.66667e-06	0.552041		6.10952e-05	0.551839
M556T321	T321		9.99206e-05	0.517397		4e-06	0.546979		4.56349e-05	0.550699		0.00133293	0.0804549		4.54531e-05	0.535224		3.18571e-05	0.536612		2.8842e-05	0.536666		0.00010377	0.531676		0.000132357	0.535859		0.000156524	0.541597		3.63636e-06	0.410133		8.75476e-05	0.550973		0.000453413	0.528375		0	0.529123		2.57143e-05	0.552041		1.65e-05	0.551839
M589T321	T321		1.37143e-05	0.531472		3.45123e-05	0.546979		5.4803e-05	0.550699		0.00402837	0.000628837		0.000119994	0.535224		2.97778e-05	0.536612		5.48492e-05	0.536666		0.000164746	0.531676		2.22143e-05	0.535859		0	0.546139		0.000736414	0.00369033		8.21429e-06	0.550973		8.33333e-06	0.528375		9e-06	0.529123		3e-05	0.552041		1.77698e-05	0.551839
M590T321	T321		1.96429e-05	0.51782		3.40491e-05	0.546979		2.57143e-05	0.550699		0.00349891	0.000628837		9.29084e-05	0.535224		9.89978e-05	0.536612		4.136e-05	0.536666		0.000101175	0.531676		2.86349e-05	0.535859		3.6381e-05	0.55177		0.000753035	0.00431771		2.95238e-05	0.550973		1.47143e-05	0.528375		1.2381e-05	0.529841		5.1e-05	0.552041		2.53571e-05	0.551839
M553T321_1	T321_1		0	0.531472		4e-06	0.546979		0.000122211	0.550699		0.000126223	0.540259		1.33333e-05	0.535224		2.04127e-05	0.536612		3.90678e-05	0.536666		5.10238e-05	0.531676		1e-05	0.535859		0.000755683	0.541597		1.14286e-05	0.52681		7.33333e-06	0.550973		5e-06	0.528375		6.66667e-06	0.529123		8e-06	0.552041		0.00153824	0.551839
M553T321_2	T321_2		3.83968e-05	0.50451		6.15808e-05	0.546979		0.000229373	0.548024		0.00238293	0.0193731		0.000256372	0.350219		4.24365e-05	0.536612		6.26263e-06	0.536666		0.00031139	0.531676		6.60556e-05	0.535859		1.80952e-05	0.541597		1.57143e-05	0.295639		5e-06	0.550973		8.15397e-05	0.528375		8.26667e-05	0.529123		0	0.552041		3.11905e-05	0.551839
M553T321_3	T321_3		8.88889e-06	0.531472		3.1381e-05	0.546979		1.55556e-05	0.550699		4.29618e-05	0.540259		0.000680791	0.300569		3.80491e-05	0.536612		3.03254e-05	0.536666		0.00036912	0.531676		1e-05	0.535859		6.66667e-05	0.541597		0	0.527907		0.00011396	0.550973		0	0.528375		2.85714e-06	0.529123		0.000115714	0.552041		3.25e-05	0.551839
M532T322	T322		0.000122286	0.189813		2.71299e-05	0.546979		0.000668419	0.473371		0.00420772	0.00180335		0.000783259	0.119442		6.82107e-05	0.536612		7.1899e-05	0.536666		0.00021596	0.531676		6.35159e-05	0.535859		5.26667e-05	0.541597		6.12107e-05	0.0392406		1.44444e-05	0.550973		4.45635e-05	0.528375		4.71587e-05	0.529123		3.9e-05	0.552041		4.54286e-05	0.551839
M555T322	T322		1.84921e-05	0.531472		3.45055e-05	0.546979		0.0001975	0.5442		0.00149513	0.0540433		0.000233052	0.535224		3.17078e-05	0.536612		2.55794e-05	0.536666		0.000412317	0.531676		8.83333e-05	0.535859		4.37143e-05	0.541597		9e-06	0.272328		1.87143e-05	0.550973		7.1746e-05	0.528375		2.47619e-05	0.529123		0.000142952	0.552041		4.86667e-05	0.551839
M569T322	T322		0.00131994	0.0371266		9.58045e-05	0.546979		0.000462429	0.311182		0.00166779	0.0168259		0.0015023	0.0653695		5.49242e-05	0.536612		2.63896e-05	0.536666		0.000845476	0.531676		0.000296335	0.535859		4.2e-05	0.541597		2.03175e-05	0.492268		1.35714e-05	0.550973		0.000181111	0.362648		0.000219159	0.353706		0.000123111	0.552041		0.000190651	0.551839
M570T322	T322		0.000827492	0.0309625		6.64978e-05	0.546979		0.0004355	0.542743		0.00151605	0.0323656		0.000976441	0.111837		2.38268e-05	0.556183		2.49365e-05	0.536666		0.000163587	0.531676		0.000489986	0.535859		5.24286e-05	0.541597		2.5e-06	0.52681		3.33333e-06	0.553421		0.000719413	0.208955		0.00021054	0.301961		3.77143e-05	0.552041		8.90079e-05	0.551839
M603T322	T322		0.000217317	0.169018		1.96465e-05	0.546979		0.002293	0.0482891		1.91587e-05	0.540259		0.000115654	0.510409		0.00178212	0.149323		0.000119502	0.536666		2.9127e-05	0.531676		3.0873e-05	0.535859		0.000572143	0.541597		0.000108683	0.0398635		8.20952e-05	0.550973		0.000216841	0.528375		4.14762e-05	0.529123		2.3e-05	0.552041		0.000119595	0.551839
M533T322_1	T322_1		1.44444e-05	0.531472		6.97063e-05	0.546979		1.5e-05	0.550699		5.88261e-05	0.540259		3.33218e-05	0.535224		1.55794e-05	0.536612		1.69444e-05	0.536666		1.91667e-05	0.531676		1.5e-05	0.547583		8e-05	0.541597		0.000111571	0.343975		8.58254e-05	0.550973		3.61111e-05	0.528375		2.90476e-05	0.529123		1.06667e-05	0.552041		0.000122571	0.551839
M533T322_2	T322_2		1e-05	0.531472		1.69545e-05	0.546979		2.5e-06	0.550699		2.29444e-05	0.540259		4.89444e-05	0.535224		0.000115996	0.536612		1.07143e-05	0.536666		0.000571675	0.531676		3.61905e-05	0.535859		2.16667e-05	0.541597		4.44444e-06	0.551874		9.04762e-06	0.550973		0	0.528375		8e-06	0.529123		0.000113667	0.552041		5.87937e-05	0.551839
M564T325	T325		0.00258914	0.0069116		3.33254e-05	0.546979		2.36032e-05	0.550699		0.00134946	0.03588		0.000236638	0.535224		7.37179e-05	0.536612		4.64603e-05	0.536666		0.000309111	0.531676		0.00188277	0.113423		0.00167743	0.541597		0	0.52681		0.00027804	0.466997		0.00387966	0.0343561		0.00143798	0.119649		0.000421238	0.552041		2.78571e-05	0.551839
M569T325	T325		0.000634175	0.0888313		3.10556e-05	0.546979		4.31905e-05	0.551126		0.000556597	0.0588919		5.67302e-05	0.535224		2.03016e-05	0.536612		2.81667e-05	0.536666		4.46667e-05	0.531676		0.000772944	0.409973		0.000376524	0.541597		5e-06	0.528072		0.000192246	0.550973		0.000865508	0.202197		0.000298825	0.268474		0.000118667	0.552041		6.99524e-05	0.551839
M570T325	T325		0.000299063	0.127306		5.6399e-05	0.546979		8.73016e-05	0.550699		0.00112182	0.0540433		3.16825e-05	0.535224		3.81198e-05	0.536612		3.65729e-05	0.557532		7.5e-06	0.531676		0.000252008	0.535859		0.00013919	0.541597		1.66667e-05	0.52681		6.31746e-05	0.550973		0.000776516	0.151784		0.000298762	0.276221		0.000187714	0.552041		6.36667e-05	0.551839
M615T326	T326		0.000241781	0.486594		0.000541752	0.546979		0.000715986	0.53274		0.00010183	0.537726		0.000460025	0.535224		0.000873677	0.536612		0.000629021	0.536666		7.81522e-05	0.531676		6.03333e-05	0.535859		1.3e-05	0.541597		0.000223476	0.516288		6.66667e-06	0.550973		1.9e-05	0.540926		6.80159e-05	0.529123		6.27143e-05	0.552041		0.000103127	0.551839
M716T326	T326		5e-06	0.355193		7.17857e-05	0.546979		0.000135431	0.536798		0.000107955	0.540259		4.56991e-05	0.535224		6.98709e-05	0.536612		1.41349e-05	0.536666		2.52381e-05	0.531676		1.64286e-05	0.535859		8e-06	0.541597		0	0.52681		5.94127e-05	0.550973		2e-05	0.528375		1.90476e-05	0.452509		5.00952e-05	0.552041		1.77778e-05	0.551839
M184T327	T327		1.46032e-05	0.531472		2.30476e-05	0.546979		5.07965e-05	0.550699		0.000152045	0.540259		2.2303e-05	0.539857		3.12698e-05	0.536612		6.59341e-05	0.536666		1.24444e-05	0.531676		2.85714e-06	0.535859		0	0.541597		5.04603e-05	0.52681		8.33333e-06	0.550973		7.77778e-06	0.528669		3.33333e-06	0.529123		1.66667e-05	0.564441		4.62381e-05	0.551839
M590T328	T328		0.000198778	0.44203		3.82323e-05	0.546979		0.00234795	0.103842		1.3e-05	0.540259		0.00207063	0.396172		0.000231815	0.536612		0.000212946	0.536666		0.000453937	0.531676		0.000150635	0.535859		7.13333e-05	0.541597		0.000204508	0.320401		7.33333e-06	0.550973		2.66667e-05	0.528375		2.68254e-05	0.529123		5.63333e-05	0.552041		0.000741048	0.551839
M806T328	T328		0.0013373	0.0603025		0.000373872	0.425368		8.29762e-05	0.550699		0.000196085	0.540259		0.00247852	0.0105791		0.000617639	0.536612		0.000131222	0.536666		2.36111e-05	0.531676		1.57143e-05	0.535859		0.000297381	0.541597		0.000446463	0.0106729		5.71429e-06	0.550973		5.4881e-05	0.528375		0.000245571	0.284581		0.00211705	0.505567		1.86905e-05	0.551839
M549T329	T329		0.000195921	0.241775		2.79683e-05	0.546979		0	0.55689		0.00156327	0.0187306		0.000115242	0.535224		2.25794e-05	0.536612		4.92302e-05	0.536666		2.97143e-05	0.531676		0.000183817	0.535859		0.000140857	0.541597		0.00127983	0.0250338		0.00227905	0.315014		0.000392765	0.373279		0.000735079	0.202801		2e-05	0.552041		1.41587e-05	0.562773
M803T329	T329		2.9873e-05	0.332916		1.75317e-05	0.546979		1.19048e-05	0.550699		0.000225688	0.295044		7.32172e-05	0.535224		2.72222e-05	0.536612		3.09127e-05	0.536666		0.000170714	0.531676		4.6381e-05	0.535859		2.86667e-05	0.541597		0.000175397	0.00880301		1.06667e-05	0.550973		0	0.528375		0.000117143	0.201183		4.26667e-05	0.552041		5e-06	0.555138
M781T330	T330		0.000421714	0.0450692		4.31097e-05	0.546979		0.000346224	0.5442		0.000245519	0.534793		0.00125804	0.156774		9.03617e-05	0.536612		2.2381e-05	0.538022		0.000402111	0.531676		9.30159e-05	0.535859		6.66667e-06	0.541597		0.000197271	0.0114453		5e-06	0.550973		1.92381e-05	0.528375		0.000231937	0.119649		1.16667e-05	0.552041		5.02937e-05	0.551839
M782T330	T330		0.000432159	0.0634734		6.74683e-05	0.546979		0.0004475	0.550699		0.000136631	0.482892		0.00043558	0.291323		0.000212776	0.536612		3.17143e-05	0.550501		0.000289333	0.531676		0.000147905	0.535859		1.3e-05	0.541597		0.000263841	0.0090302		2.14286e-05	0.550973		1.2381e-05	0.528375		0.000302762	0.125032		7.46667e-05	0.552041		6.98506e-05	0.551839
M552T331	T331		7.86508e-05	0.499761		3.50714e-05	0.546979		0.0023116	0.267713		4.17237e-05	0.5333		0.000880965	0.300109		0.000166679	0.536612		0.000462077	0.536666		5.21825e-05	0.531676		0.000134246	0.535859		4.71667e-05	0.541597		0.00012381	0.134562		1.79365e-05	0.550973		5.58333e-05	0.528375		5e-06	0.529123		0.000139952	0.552041		0.000857389	0.418496
M553T331	T331		0.000118238	0.332916		2.84286e-05	0.546979		0.000391639	0.382568		7.26284e-05	0.540259		0.000513429	0.355982		0.000138214	0.536612		0.000165507	0.536666		0.000130349	0.531676		8.74286e-05	0.535859		9.71429e-06	0.541597		0.000468159	0.0910345		6.66667e-06	0.550973		0.000129278	0.436142		1.14286e-05	0.529123		0.000483524	0.552041		7.66508e-05	0.551839
M805T332	T332		0.000106619	0.299722		0.000129377	0.546979		5e-06	0.550699		7.79235e-05	0.349283		0.000622722	0.304852		0.000178731	0.536612		2.59848e-05	0.536666		1.77381e-05	0.531676		1.28571e-05	0.535859		9.25238e-05	0.541597		0.000427762	0.00848425		4.97063e-05	0.550973		1.06667e-05	0.528375		7.64286e-05	0.446112		0.000460095	0.552041		1.98413e-05	0.551839
M578T334	T334		0.000191765	0.531472		0.000304858	0.449886		0.00223543	0.0757274		1.13333e-05	0.540259		0.000725781	0.496286		0.00034778	0.536612		0.00013109	0.536666		9.57381e-05	0.531676		1.15476e-05	0.535859		0.000858476	0.541597		2.97778e-05	0.444461		8.44444e-06	0.550973		2.28571e-05	0.528375		1.33333e-05	0.529123		4.31429e-05	0.552041		6.93175e-05	0.551839
M579T334	T334		0.000118921	0.531472		0.000106781	0.445102		0.0025995	0.0766559		5.35714e-06	0.540259		0.000560618	0.493037		0.00022759	0.536612		0.000175866	0.536666		3.60476e-05	0.531676		3.04444e-05	0.535859		0.00028181	0.541597		5.40476e-05	0.426024		5.71429e-06	0.550973		0	0.528375		2.5e-06	0.529123		5.57143e-05	0.552041		7.7702e-05	0.551839
M855T334	T334		0.000143857	0.231861		0.000827133	0.191428		0.000448698	0.550699		0.000234445	0.211934		0.000192916	0.307992		0.000134709	0.536612		8.88651e-05	0.536666		6.51111e-05	0.541011		0	0.535859		8e-06	0.541597		0.000346492	0.0174769		1.54286e-05	0.550973		1.47619e-05	0.528375		0.000115262	0.428599		4.70952e-05	0.552041		1.47222e-05	0.551839
M580T335	T335		8.33175e-05	0.531472		0.000171256	0.425368		0.0021066	0.292958		3.09848e-05	0.540259		0.000252474	0.535224		4.92078e-05	0.536612		8.70029e-05	0.536666		3.65873e-05	0.531676		2.07143e-05	0.535859		0.000396952	0.541597		0	0.52681		5.71429e-06	0.550973		2.08333e-05	0.528375		5e-06	0.529841		2.26667e-05	0.552041		7.38889e-05	0.551839
M755T335	T335		0.00084154	0.0912257		6.15837e-05	0.546979		2.01111e-05	0.550699		1e-05	0.540259		0.000199065	0.322968		5.53737e-05	0.536612		8.40714e-05	0.536666		5e-06	0.531676		0.000314413	0.535859		0.000582381	0.541597		0.000604254	0.0124396		0	0.550973		0.000496817	0.40646		5e-06	0.510622		0.00140705	0.552041		1.90794e-05	0.551839
M756T335	T335		0.000492095	0.0604224		6.15801e-05	0.546979		1.42727e-05	0.550699		2.77107e-05	0.540259		0.000266516	0.272899		2.84603e-05	0.536612		0.000154709	0.536666		2.46667e-05	0.531676		0.000127841	0.535859		0.000218619	0.541597		0.000790544	0.0100787		1.53571e-05	0.550973		0.00133124	0.528375		3.77143e-05	0.423851		0.000652143	0.552041		1.14286e-05	0.551839
M446T337	T337		0.00141547	0.0603025		0.000110746	0.546979		0.000275611	0.394026		2.86084e-05	0.540259		7.3619e-05	0.468579		0.000233825	0.536612		2.17222e-05	0.536666		9.62063e-05	0.531676		0.00403036	0.265884		0.00391919	0.121214		0.00113205	0.013565		0.000679548	0.317776		0.0011713	0.208955		0.00121421	0.123833		0.00100038	0.552041		0.00249135	0.219269
M452T337	T337		0.00243374	0.00552816		0.000752318	0.264122		3.26111e-05	0.550699		0.00021506	0.540259		0.00154598	0.0564645		0.000346948	0.536612		0.000208615	0.536666		0.000936587	0.330296		0.00095181	0.29481		0.00338176	0.0169887		0.00126283	0.00431921		0.00040573	0.39662		0.000768429	0.235538		0.00094973	0.0774591		0.000301095	0.552041		0.000780025	0.551839
M881T337	T337		0.000313254	0.261208		6.03593e-05	0.546979		2e-05	0.550699		0.000166979	0.349283		0.000241712	0.535224		0.000406978	0.536612		8.68759e-05	0.536666		0.000188468	0.531676		0.000138873	0.535859		0.000154063	0.541597		0.00044946	0.0341087		0.000110365	0.550973		0.000299921	0.528375		0.000330333	0.34278		0.000629095	0.552041		2.36111e-05	0.551839
M165T338	T338		0.000138346	0.454414		4.65714e-05	0.546979		3.33333e-06	0.550699		0	0.540528		0.000395115	0.535224		4.15173e-05	0.536612		6.31854e-05	0.536666		0.00025304	0.531676		6.82937e-05	0.535859		0.000493762	0.541597		0.000123683	0.274565		0.000376778	0.550973		0.00037596	0.528375		0.000172897	0.518215		1.6e-05	0.552041		2.89286e-05	0.551839
M429T338	T338		0.00267642	0.000786624		4.54538e-05	0.546979		4.71284e-05	0.550699		1.2e-05	0.540259		0.000656926	0.304852		1.65476e-05	0.536612		6.7127e-05	0.536666		0.000514762	0.46988		0.00490369	0.00208007		0.00396467	0.000765305		0.001428	0.000183502		0.00206721	0.0355584		0.00368143	0.0108839		0.00283989	0.0178673		0.00168876	0.505567		0.00162871	0.551839
M431T338	T338		0.00108863	0.225553		0.00021796	0.546979		3.07619e-05	0.550699		1.48571e-05	0.540259		0.000371892	0.535224		0.000137294	0.536612		0.000125495	0.536666		0.000290008	0.531676		0.00429279	0.096765		0.00350137	0.00151023		0.00135313	0.000778883		0.00342169	0.120662		0.00262132	0.0507064		0.00140673	0.0293598		0.00097881	0.552041		0.00311596	0.253905
M445T338	T338		0.0026884	0.0124065		0.000163926	0.546979		0.000197825	0.5442		2.16212e-05	0.540259		0.00021029	0.248251		0.000123775	0.536612		0.000143598	0.536666		8.41905e-05	0.531676		0.00396481	0.113423		0.00415376	0.00906652		0.00137108	0.00397364		0.000176873	0.315014		0.0009487	0.11431		0.000967944	0.0717123		0.000791143	0.552041		0.00154621	0.314366
M488T338	T338		0.00242635	0.000801832		0.000283061	0.373715		6.19048e-06	0.550699		2.67951e-05	0.540259		0.000617211	0.0736667		0.000331186	0.536612		0.000220263	0.536666		0.000463381	0.531676		0.00416562	0.10572		0.00402051	0.00151023		0.00121714	0.000539095		0.00311617	0.115206		0.00207637	0.0565803		0.00114122	0.0293074		0.000824333	0.552041		0.00175891	0.209763
M489T338	T338		0.00103414	0.0603025		0.000127569	0.449984		2.71429e-05	0.550699		5.35714e-06	0.540259		0.000393685	0.114336		7.42258e-05	0.536612		9.6088e-05	0.536666		0.000642984	0.531676		0.00115672	0.535859		0.00343625	0.355751		0.000811095	0.0185936		0.000939352	0.550973		0.000449175	0.388892		0.000202389	0.219358		0.000265095	0.552041		0.00292508	0.223981
M430T338_1	T338_1		0.00265238	0.00188736		0.000359391	0.425368		4.69206e-05	0.550699		4.05149e-05	0.540259		0.000720879	0.119389		0.00020984	0.536612		7.40685e-05	0.536666		0.000676151	0.531676		0.00422186	0.0875449		0.00379052	0.00333242		0.00113148	0.00172007		0.00396685	0.114119		0.000614833	0.528375		0.00308119	0.0178673		0.0012941	0.505567		0.00269069	0.209763
M430T338_2	T338_2		0.000192683	0.502231		3.67222e-05	0.546979		1.11111e-05	0.550699		2.16111e-05	0.543402		0.000294762	0.535224		0.000233511	0.536612		5.47655e-05	0.536666		5.03968e-05	0.536921		4.07143e-05	0.535859		0.000415683	0.541597		6.02063e-05	0.250943		2.19048e-05	0.550973		0.00010481	0.528375		6.94286e-05	0.465006		0.000200429	0.552041		2e-05	0.551839
M341T339	T339		1.7381e-05	0.533498		3.77951e-05	0.546979		0.000546239	0.161855		2.63889e-05	0.540259		1.02222e-05	0.535224		0.000185316	0.536612		1.0303e-05	0.536666		4.02222e-05	0.531676		1.19048e-05	0.535859		0.000454683	0.541597		9.44444e-06	0.528285		0.00016427	0.550973		6.94286e-05	0.528375		4.44444e-06	0.529841		5.17143e-05	0.552041		0.000191885	0.551839
M629T339	T339		5.71429e-06	0.531472		2.98968e-05	0.546979		0.000192476	0.40476		1.17778e-05	0.540259		8.40173e-05	0.496286		0.00154153	0.167602		1.75556e-05	0.536666		7.96984e-05	0.531676		4.15873e-05	0.535859		0.000271048	0.541597		0	0.52883		9.50317e-05	0.550973		0.000543833	0.202197		5e-06	0.529123		5.8e-05	0.552041		7.37381e-05	0.551839
M630T339	T339		4.44444e-06	0.531472		1.12626e-05	0.546979		0.000158976	0.40476		5.50505e-05	0.540259		7.45058e-05	0.535224		0.00168189	0.177446		1.11364e-05	0.536666		9e-06	0.531676		2.55e-05	0.535859		0.000359714	0.541597		1.46032e-05	0.528993		9.69603e-05	0.550973		0.00054946	0.219183		3.33333e-06	0.529123		7.74286e-05	0.552041		1.96667e-05	0.554541
M668T339	T339		1.07143e-05	0.531472		2.57778e-05	0.546979		1.11111e-05	0.550699		2.81111e-05	0.540259		1.92857e-05	0.535224		0.000114796	0.536612		1.12698e-05	0.536666		5.71429e-06	0.531676		0.000188532	0.535859		7.57143e-05	0.541597		3.79365e-05	0.507046		6.25873e-05	0.550973		9.4873e-05	0.528375		5e-06	0.529123		0	0.552041		8.26905e-05	0.551839
M683T339	T339		0	0.477795		1.8303e-05	0.546979		5.71429e-06	0.550699		5.77222e-05	0.540259		2.57698e-05	0.535224		3.1881e-05	0.536612		3.21919e-05	0.536666		7.77778e-06	0.531676		9.54762e-05	0.535859		0.00010419	0.541597		2.57143e-05	0.212708		3.13333e-05	0.550973		0.000126151	0.398843		5.71429e-06	0.529123		1.33333e-05	0.552041		1.76508e-05	0.551839
M780T339	T339		2.14286e-05	0.531472		1.33333e-05	0.546979		3.65397e-05	0.550699		2.79365e-05	0.540259		5.16111e-05	0.535224		6.63896e-05	0.536612		1.9e-05	0.536666		1.27698e-05	0.531676		3.42778e-05	0.535859		7e-05	0.541597		0	0.523045		7.24206e-05	0.550973		0.000290048	0.528375		2.55556e-05	0.529123		4.53333e-05	0.552041		2.16587e-05	0.551839
M888T339	T339		0	0.537548		1.66919e-05	0.546979		0.00015346	0.347589		4.44444e-06	0.540259		3.82395e-05	0.535224		0.00137238	0.166369		6.94444e-06	0.536666		1.78571e-05	0.531676		4.76508e-05	0.535859		0.000248825	0.541597		0	0.52681		2.97937e-05	0.550973		0.000404024	0.281502		5e-06	0.529123		0.000107333	0.552041		6.22222e-06	0.554541
M910T339	T339		1.07143e-05	0.531677		4.58658e-05	0.546979		7.4627e-05	0.420421		2.35476e-05	0.540259		2.81061e-05	0.510409		0.00197015	0.166369		3.16912e-05	0.536666		3.70476e-05	0.531676		6.63651e-05	0.535859		0.000272952	0.541597		2.07143e-05	0.528959		0.000186706	0.550973		0.000426333	0.39889		1.07143e-05	0.529123		5.90476e-05	0.552041		5.94762e-05	0.561423
M911T339	T339		2.51587e-05	0.532188		2.45159e-05	0.546979		0.000124952	0.421021		1.61905e-05	0.540259		0.000314812	0.450687		0.00219433	0.166369		1.75649e-05	0.572568		4.30952e-05	0.531676		0.000125397	0.535859		0.000369238	0.541597		4.51587e-05	0.52681		0.000268071	0.550973		0.000451921	0.419701		1.2381e-05	0.529123		9e-05	0.552041		1.42857e-05	0.551839
M932T339	T339		6.10952e-05	0.531472		7.98312e-05	0.546979		4.71667e-05	0.550699		4.56587e-05	0.540259		1.78889e-05	0.535224		0.000376797	0.536612		2.53268e-05	0.536666		0	0.531676		7.87063e-05	0.535859		0.000205286	0.541597		9.54603e-05	0.364661		0.000224397	0.550973		0.000534873	0.368093		1.9e-05	0.529123		5.71429e-06	0.552041		1.78571e-05	0.551839
M627T339_1	T339_1		1.38889e-05	0.531472		4.16753e-05	0.546979		2.3873e-05	0.550699		6.24437e-05	0.540259		1.24444e-05	0.535224		0.000102087	0.536612		2.29365e-05	0.536666		1.01587e-05	0.531676		2.37302e-05	0.535859		1.80952e-05	0.541597		0	0.535102		1.60714e-05	0.550973		4.51587e-05	0.528375		0.000234333	0.495807		7.70476e-05	0.552041		0.000108532	0.551839
M628T339_1	T339_1		6.39524e-05	0.506094		7.63636e-06	0.546979		4.56825e-05	0.550699		3.02381e-05	0.540259		3.00159e-05	0.535224		4.11753e-05	0.536612		3.47222e-05	0.536666		8.33333e-06	0.531676		0.000160508	0.535859		1.57143e-05	0.54261		0	0.52681		0.000125413	0.550973		8.31905e-05	0.528375		0.000229651	0.529123		0.000166333	0.552041		8.16905e-05	0.551839
M627T339_2	T339_2		0	0.531472		2.33889e-05	0.547631		5.71429e-06	0.550699		2.0987e-05	0.540259		2.0303e-05	0.535224		2.95173e-05	0.536612		0.000113495	0.536666		1.96667e-05	0.531676		1.47222e-05	0.535859		2.30952e-05	0.541597		0	0.557023		5e-06	0.550973		1.8e-05	0.528375		1.80952e-05	0.544134		2.66667e-05	0.552041		3.4e-05	0.588509
M628T339_2	T339_2		1.84921e-05	0.531586		2.0381e-05	0.546979		0.000244509	0.325491		2.42222e-05	0.540259		4.79697e-05	0.519283		0.00145476	0.166369		1.65e-05	0.536666		6.36349e-05	0.531676		5.55556e-06	0.535859		0.000334143	0.541597		0	0.526869		0.000108476	0.550973		0.000609698	0.202197		0	0.529123		7.6e-05	0.552041		0.000107048	0.551839
M628T339_4	T339_4		5.3254e-05	0.531472		7.81818e-06	0.546979		9.52381e-06	0.550699		2.23333e-05	0.540259		0.000135865	0.535224		0.000163367	0.536612		5.84365e-05	0.536666		1.5e-05	0.531676		5.13333e-05	0.535859		5.44127e-05	0.541597		7.2381e-05	0.52681		6.50794e-05	0.550973		4.17302e-05	0.528375		5.06667e-05	0.529123		5.71429e-06	0.552041		5.75159e-05	0.553574
M628T339_6	T339_6		0.000198071	0.408829		1.20238e-05	0.546979		7.10159e-05	0.522682		2.2381e-05	0.541893		1.11111e-05	0.535224		3.04524e-05	0.536612		0.000160388	0.536666		0	0.531676		0.000172389	0.535859		0.00207967	0.541597		1.34444e-05	0.266159		7.48254e-05	0.550973		0.000365937	0.528375		2.57778e-05	0.529123		0.000186524	0.552041		0.000179763	0.551839
M269T340	T340		0	0.531472		7.84942e-05	0.546979		5.51032e-05	0.550699		6.65714e-05	0.540259		0.000102892	0.535224		7.14062e-05	0.536612		4.8684e-05	0.536666		0.000107778	0.531676		1.11111e-05	0.535859		0.000116381	0.541597		6.74286e-05	0.52681		9.74524e-05	0.550973		1.15794e-05	0.528375		1.08571e-05	0.529123		0.000138476	0.552041		9.41508e-05	0.551839
M646T340	T340		1.80952e-05	0.531472		1.56667e-05	0.546979		0.000352768	0.473371		5.55556e-06	0.540259		7.93333e-05	0.535224		0.000903592	0.434485		8.13745e-05	0.536666		2.22222e-06	0.531676		1.8e-05	0.535859		0.000493429	0.541597		1.07143e-05	0.52883		0.00031754	0.550973		0.000698921	0.146038		0	0.529123		3.8e-05	0.552041		0.000144	0.551839
M722T340	T340		3.94921e-05	0.531677		4.86522e-05	0.546979		5.83333e-06	0.552022		0.000978696	0.183912		0	0.535224		0.000218888	0.536612		7.22222e-06	0.536666		1e-05	0.531676		3.34444e-05	0.535859		1.16667e-05	0.541597		7.04762e-05	0.194615		5.55952e-05	0.550973		0.000115817	0.528375		1.5873e-05	0.529123		3.26667e-05	0.552041		6.74683e-05	0.551839
M723T340	T340		0	0.531677		8.20824e-05	0.546979		1.90476e-05	0.563008		0.000271227	0.254252		6.06032e-05	0.535224		6.98983e-05	0.536612		4.21032e-05	0.536666		1.42857e-05	0.531676		7.72222e-05	0.535859		1.47143e-05	0.542932		8.78571e-05	0.222236		8.13016e-05	0.550973		6.19048e-05	0.528375		4.44444e-06	0.529841		4.8e-05	0.552041		0.000118897	0.551839
M731T340	T340		0.00015581	0.297808		2.30238e-05	0.546979		0	0.550699		9.71429e-06	0.540259		0.000137206	0.496286		5.42302e-05	0.536612		3.44841e-05	0.536666		2.3e-05	0.531676		0.000205889	0.535859		0.000170762	0.541597		0.000388127	0.0264242		0	0.550973		3.38095e-05	0.528375		1.93506e-05	0.529123		0.000353143	0.552041		9.52381e-06	0.551839
M732T340	T340		0.000560222	0.225553		1.39394e-05	0.546979		3.95714e-05	0.550699		1.35714e-05	0.540259		0.000404987	0.350219		0.000469652	0.536612		7.07143e-05	0.536666		1.16667e-05	0.531676		0.000258397	0.535859		6.74286e-05	0.541597		0.000644476	0.0158197		0	0.550973		6.07619e-05	0.528375		1.86508e-05	0.529123		0.000302857	0.552041		2.84444e-05	0.551839
M733T340	T340		0.000143365	0.296719		6.67532e-06	0.546979		4.5e-06	0.550699		1.6342e-05	0.540259		0.000113939	0.535224		8.1702e-05	0.536612		9.06082e-05	0.536666		0	0.531676		0.000953646	0.535859		0.000521619	0.541597		0.000679937	0.0118753		5.71429e-06	0.550973		1.95238e-05	0.528375		8e-06	0.529123		0.000549905	0.552041		1.8373e-05	0.551839
M905T340	T340		2.68254e-05	0.531472		3.2e-05	0.546979		1.41667e-05	0.550699		8.88889e-06	0.540259		3.70159e-05	0.535224		0.00102162	0.434485		3.75714e-05	0.536666		1.05556e-05	0.531676		6.28175e-05	0.535859		0.000103524	0.541597		1.94286e-05	0.528959		0.000147119	0.550973		0.000261524	0.235997		4.8746e-05	0.529123		3.51429e-05	0.552041		9.04762e-06	0.555171
M906T340	T340		1.66667e-05	0.531472		1.71032e-05	0.546979		8.57143e-06	0.550699		2.26768e-05	0.540259		7.45455e-06	0.535224		0.000207215	0.536612		2.36032e-05	0.536666		2.12143e-05	0.531676		4.79524e-05	0.535859		0.000231571	0.541597		4.38095e-05	0.540231		0.000197762	0.550973		0.000264714	0.253569		0.000104683	0.529123		6.33333e-05	0.552041		6.88853e-05	0.551839
M604T341	T341		1.23333e-05	0.531472		1.63889e-05	0.546979		3.49286e-05	0.517029		0.000251848	0.4793		1.23016e-05	0.535224		0.000174487	0.536612		6.23889e-05	0.536666		5e-06	0.531676		1.25e-05	0.535859		0.000119571	0.541597		0.000250937	0.0174648		3.08571e-05	0.550973		8.95e-05	0.528375		9.62381e-05	0.418935		2.17143e-05	0.552041		6.03175e-05	0.551839
M605T341	T341		3.48254e-05	0.519153		2.86349e-05	0.546979		7.65238e-05	0.527431		0.000292048	0.469522		8.72222e-06	0.535224		0.000126589	0.536612		6.5119e-05	0.536666		3.33333e-06	0.531676		2.1381e-05	0.535859		4.7e-05	0.541597		0.000224492	0.0461657		0	0.550973		4.43175e-05	0.528375		0.000241286	0.529123		1e-05	0.565455		7.25397e-05	0.551839
M606T341	T341		2.38095e-05	0.531472		1.45808e-05	0.546979		0.000108746	0.409811		0.000135758	0.526208		5.35714e-06	0.535224		0.000405789	0.502104		0.000103679	0.536666		9.44444e-06	0.531676		2.40714e-05	0.535859		0.000218476	0.541597		0.00021527	0.0479673		5.71429e-06	0.550973		5.00952e-05	0.528375		0.000433571	0.381308		1.80952e-05	0.552041		6.31984e-05	0.551839
M654T341	T341		1.64286e-05	0.380641		5.19603e-05	0.546979		8.5619e-05	0.527431		1.64444e-05	0.540259		0.00212127	0.0105791		0.000778542	0.28257		4.00635e-05	0.536666		1.96032e-05	0.531676		3.61111e-05	0.539967		3.2381e-05	0.541597		5.08254e-05	0.114279		0.000451254	0.495658		1.80952e-05	0.528375		3.14286e-05	0.493977		1.57143e-05	0.552041		3.31429e-05	0.551839
M655T341	T341		3.51429e-05	0.428893		0.000130724	0.546979		0.000122524	0.527431		8.0404e-06	0.540259		0.00315507	0.00812544		0.00055824	0.536612		2.82222e-05	0.536666		8.4127e-05	0.531676		1.44444e-05	0.535859		2.7381e-05	0.541597		2.80952e-05	0.283934		0.000318152	0.550973		0	0.528375		4.41905e-05	0.529123		4e-06	0.552041		3.59524e-05	0.551839
M831T341	T341		5.5e-05	0.355193		0.00232546	0.110092		2.22222e-06	0.550699		7.22222e-06	0.540259		0.000380115	0.535224		0.00103015	0.536612		8.82807e-05	0.536666		0.00029996	0.531676		3.46032e-05	0.535859		0.000103048	0.541597		0.000183	0.0526086		0	0.550973		5e-06	0.528375		8e-06	0.529123		3.96667e-05	0.553303		0.0017796	0.314366
M832T341	T341		0.000118968	0.307706		0.0023903	0.0809217		7.35714e-06	0.550699		6e-06	0.540259		0.000129315	0.535224		0.000786943	0.536612		0.000108263	0.536666		0.000380841	0.531676		5e-06	0.535859		0.00015119	0.541597		0.000167571	0.0504082		0	0.550973		2.0381e-05	0.528375		3.04762e-05	0.523462		8e-06	0.552041		0.00173461	0.314366
M833T341	T341		2.28571e-05	0.390474		0.00158791	0.094372		0	0.550699		1.79365e-05	0.540259		6.10173e-05	0.535224		0.000549845	0.536612		1.47222e-05	0.536666		0.000455175	0.531676		8.57143e-06	0.535859		0.000133143	0.541597		0.000162778	0.0729116		0	0.550973		1.23016e-05	0.528375		7.35397e-05	0.529123		6.66667e-06	0.552041		0.0020855	0.209763
M853T341	T341		3.49206e-05	0.390439		0.000521115	0.292132		2.85714e-06	0.550699		2.88016e-05	0.540259		7.59091e-05	0.535224		0.000343242	0.536612		6.67864e-05	0.536666		0.000143762	0.531676		7.33045e-05	0.535859		1.2e-05	0.541597		9.30476e-05	0.0587042		1.91905e-05	0.550973		2.21587e-05	0.528375		4.1746e-05	0.529123		1.8e-05	0.55336		0.000376381	0.551839
M854T341	T341		2.71111e-05	0.424793		0.000453863	0.281155		0	0.550699		1.08586e-05	0.540259		0.000133573	0.535224		0.000504119	0.536612		5.33102e-05	0.536666		0.000207206	0.531676		2.5e-05	0.535859		4.4381e-05	0.541597		0.000132889	0.0793086		1.02222e-05	0.550973		1.33333e-05	0.528375		1e-05	0.529123		2.46667e-05	0.552041		0.000212976	0.551839
M864T341	T341		5.71429e-06	0.531472		2.85556e-05	0.546979		0	0.550699		0.000337139	0.360372		5e-06	0.535224		3.96667e-05	0.536612		4.88824e-05	0.555698		0.000118286	0.531676		3.33333e-06	0.535859		4.61905e-05	0.541597		0.000111079	0.14726		5.79206e-05	0.550973		9.52381e-06	0.528375		6.66667e-06	0.529123		5.1381e-05	0.552041		4.1619e-05	0.551839
M850T342	T342		4.66667e-05	0.42703		8.6381e-05	0.546979		0.000208286	0.501152		3.18016e-05	0.488623		3.05873e-05	0.535224		2.67778e-05	0.536612		3.1e-05	0.536666		0	0.531676		2.46032e-05	0.535859		5e-06	0.541597		0	0.528297		2.54286e-05	0.550973		1.97619e-05	0.528375		9.46667e-05	0.506416		0.00016181	0.552041		5.71429e-06	0.551839
M851T342	T342		8.69206e-05	0.357411		0.000135452	0.546979		0.000150032	0.45717		1.4e-05	0.526594		4.99848e-05	0.535224		1.07222e-05	0.536612		1.44444e-05	0.536666		2.52381e-05	0.531676		2.03333e-05	0.535859		0	0.541597		5e-06	0.52681		4.36349e-05	0.550973		5.51111e-05	0.528375		0.000142111	0.443631		0.000186	0.552041		1.31111e-05	0.551839
M852T342	T342		3.10317e-05	0.380641		4.00476e-05	0.546979		0.00034919	0.448159		3.70361e-05	0.415802		8.11508e-05	0.535224		2.09365e-05	0.536612		2.02778e-05	0.536666		5.03016e-05	0.531676		2.22857e-05	0.535859		5.20476e-05	0.541597		8e-06	0.52961		1.15476e-05	0.550973		0	0.528375		7.99365e-05	0.460166		0	0.552041		2.65794e-05	0.551839
M889T342	T342		0.000129286	0.476706		1.8246e-05	0.546979		0.000213413	0.437142		4.85952e-05	0.540259		0.000177076	0.535224		0.000509265	0.536612		4.93117e-05	0.536666		8.45794e-05	0.531676		7.55714e-05	0.535859		0.000653619	0.541597		0	0.52681		0.000483087	0.526613		0.000775476	0.235997		8.28889e-05	0.529123		0.000310381	0.552041		5.22619e-05	0.551839
M522T343	T343		0	0.531472		1.28571e-05	0.546979		1.86667e-05	0.564372		3.19658e-05	0.540259		5.08016e-05	0.535224		1.97799e-05	0.536612		3.58535e-05	0.536666		1.28571e-05	0.531676		8.57143e-06	0.535859		2.28571e-05	0.541597		0	0.510995		3.06667e-05	0.550973		0.000251111	0.528375		1.33333e-05	0.529123		5.90952e-05	0.552041		0	0.551839
M886T343	T343		1.3e-05	0.531472		4.09444e-05	0.546979		8.62698e-05	0.550699		3.14466e-05	0.540259		3.29524e-05	0.535224		0.000108897	0.536612		4.9246e-05	0.536666		2.1619e-05	0.531676		5.71429e-06	0.535859		8.93333e-05	0.541597		2.0873e-05	0.454448		3.91429e-05	0.550973		3.09286e-05	0.528375		0	0.529123		0	0.552041		2.5e-05	0.551839
M912T343	T343		1.24444e-05	0.531472		4.06046e-05	0.546979		3.48254e-05	0.550699		3.43203e-05	0.541893		1.64444e-05	0.535224		0.000365997	0.536612		7.19206e-05	0.536666		0	0.531676		0.000227373	0.535859		1.61905e-05	0.541597		6.44286e-05	0.52681		3.95397e-05	0.550973		2.5873e-05	0.528375		1.07143e-05	0.529123		2.26667e-05	0.552041		3.93203e-05	0.551839
M522T344	T344		1.11111e-05	0.531472		5e-06	0.546979		2.87619e-05	0.550699		9.20931e-05	0.492326		3.81854e-05	0.535224		8.11104e-05	0.536612		3.53175e-05	0.536666		0.000106175	0.531676		8.57143e-06	0.535859		1.77778e-05	0.541597		4.40476e-05	0.0859564		1e-05	0.550973		1.16667e-05	0.528375		4.99048e-05	0.529123		0.000345667	0.552041		3.01905e-05	0.551839
M793T344	T344		0.000376095	0.0628978		0.00024486	0.517406		1.8e-05	0.551126		0.000106024	0.296833		0.00549263	0.00812544		8.11825e-05	0.536612		4.51429e-05	0.536666		0.000591063	0.531676		2.5873e-05	0.535859		0.000149048	0.541597		0.000697794	0.00383748		0.00124877	0.148243		3.79524e-05	0.528375		0.000218683	0.34278		0.00187138	0.505567		2.96032e-05	0.551839
M858T344	T344		0.000212698	0.118427		0.00040795	0.342498		3.03175e-05	0.550699		2.19444e-05	0.526208		0.000173955	0.204275		0.000472184	0.536612		5.84935e-05	0.536666		0.000689825	0.50681		0.000220381	0.535859		0.000160048	0.541597		0.000805397	0.0130707		2.80476e-05	0.550973		3.37619e-05	0.528375		0.000353762	0.276221		1e-05	0.552041		1.39683e-05	0.551839
M521T345	T345		1.07143e-05	0.477795		3.24921e-05	0.546979		2.01587e-05	0.550699		0.0001611	0.314606		2.43254e-05	0.535224		0.000283175	0.536612		4.07302e-05	0.536666		9.4873e-05	0.531676		1.50714e-05	0.535859		0.000110762	0.541597		0.000289238	0.0295547		2.92857e-05	0.550973		6.19048e-06	0.528375		6.78095e-05	0.391653		0.00033781	0.552041		1.83442e-05	0.551839
M631T345	T345		5e-06	0.531472		1.73824e-05	0.546979		6.38651e-05	0.522682		6.84866e-05	0.540259		0.000938578	0.0736667		0.000217714	0.536612		5.61753e-05	0.536666		7.18254e-05	0.531676		3.45714e-05	0.535859		0.000234619	0.541597		3e-05	0.52681		0.000995488	0.48564		7.39524e-05	0.528375		3.47619e-05	0.529123		4.50476e-05	0.552041		6.65599e-05	0.551839
M857T345	T345		0.000934294	0.0791829		0.000778901	0.281155		0.000136611	0.522682		5.35714e-06	0.537726		0.000452535	0.123348		0.000630833	0.536612		4.20649e-05	0.536666		0.000671952	0.395507		0.000224127	0.535859		0.000218429	0.541597		0.00123771	0.0120982		2.94286e-05	0.550973		2.2381e-05	0.528375		0.000283952	0.233475		3e-05	0.552041		1.73016e-05	0.551839
M863T345	T345		7.95476e-05	0.506094		2.45397e-05	0.546979		0.000126881	0.550699		0.000264854	0.155728		3.13571e-05	0.535224		0.000243691	0.536612		3.70397e-05	0.536666		0.000222071	0.531676		8.21429e-06	0.535859		3.07619e-05	0.541597		0.000338063	0.03675		1.66667e-05	0.550973		1.07143e-05	0.528375		6.05397e-05	0.529123		0.000336905	0.552041		3.53175e-05	0.551839
M885T345	T345		1.07143e-05	0.531472		4.10159e-05	0.546979		0.000202525	0.542743		0.000147549	0.219881		0.000176673	0.489514		0.000500094	0.536612		3.84444e-05	0.536666		9.46429e-05	0.531676		5.35714e-06	0.536381		5.9e-05	0.541597		0.000194698	0.0314008		4.04286e-05	0.550973		7.92063e-05	0.528375		2.63333e-05	0.529123		5.55238e-05	0.552041		1.27778e-05	0.551839
M886T345	T345		0	0.531472		1.99365e-05	0.546979		3.22857e-05	0.550699		0.000188701	0.189645		0.000103878	0.535224		0.000278579	0.536612		2.64286e-05	0.536666		4.73016e-05	0.531676		3.93333e-05	0.536524		0.000126286	0.541597		6.76984e-05	0.0424833		8.52424e-05	0.550973		8.73413e-05	0.528375		5.71429e-06	0.529123		1.2381e-05	0.552041		4.77778e-05	0.551839
M805T346	T346		0.000182003	0.528903		3.32424e-05	0.546979		1.86032e-05	0.550699		7.64177e-05	0.48256		0.000514643	0.535224		0.000478698	0.536612		0.000249762	0.536666		6.66667e-06	0.531676		7.88586e-05	0.535859		0.00010781	0.541597		0.000154587	0.245713		2.56587e-05	0.550973		7.04762e-05	0.528375		2.38095e-05	0.529123		0.000253762	0.552041		1.25e-05	0.551839
M956T346	T346		0	0.531472		0.000231431	0.356125		4.07778e-05	0.550699		0.000340245	0.382723		4.22222e-06	0.535224		0.000410323	0.38211		5.13189e-05	0.536666		3.85556e-05	0.531676		0.000145286	0.535859		6.64762e-05	0.541597		5.94286e-05	0.52681		1.80952e-05	0.550973		0.000164865	0.528375		5e-06	0.529123		4.2381e-05	0.552041		3.44921e-05	0.551839
M957T346	T346		9.44444e-06	0.531472		0.000117855	0.546979		1.33333e-05	0.550699		4.7881e-05	0.456196		2.96053e-05	0.535224		0.000408053	0.536612		3.22937e-05	0.536666		1.66522e-05	0.531676		8.36111e-05	0.535859		4.26667e-05	0.541597		4.56349e-05	0.52681		4.44444e-06	0.550973		0.00010454	0.528375		2.5381e-05	0.529123		3.26667e-05	0.552041		3.31667e-05	0.551839
M781T346_3	T346_3		0	0.531472		3.33333e-06	0.546979		8.84286e-05	0.550699		4.37222e-05	0.540259		0.000181511	0.535224		2.66667e-05	0.536612		2.02937e-05	0.536666		1.81667e-05	0.531676		1.5e-05	0.535859		1.46667e-05	0.541597		5e-06	0.528109		2.33333e-05	0.550973		2.61429e-05	0.528375		1.2e-05	0.529123		2.70476e-05	0.552041		5.9881e-05	0.551839
M781T346_4	T346_4		0.000159254	0.462756		2.60714e-05	0.546979		6.3373e-05	0.550829		0.000132947	0.495806		0.00057755	0.510409		2.69228e-05	0.536612		5.78918e-05	0.536666		1.35238e-05	0.531676		3.12857e-05	0.535859		0.000137095	0.541597		5e-06	0.52681		6.66667e-06	0.550973		5.10476e-05	0.528375		3.33333e-06	0.529123		1.66667e-05	0.552041		0.000240302	0.551839
M781T346_5	T346_5		6.94762e-05	0.450658		3.5873e-05	0.547005		4.58571e-05	0.550699		0.000158372	0.540259		0.000464988	0.355982		2.22222e-05	0.536612		0.000144438	0.536666		1.07143e-05	0.531676		9.21905e-05	0.535859		6.66667e-06	0.541597		1e-05	0.52681		2.18651e-05	0.550973		2.3373e-05	0.528375		5e-06	0.529123		3.8381e-05	0.552041		3.03492e-05	0.551839
M758T347	T347		2.57143e-05	0.408829		1.5842e-05	0.546979		3.30808e-05	0.550699		0.000145125	0.416565		2.5e-06	0.535224		4.8184e-05	0.536612		1.38889e-05	0.536666		2.47143e-05	0.531676		0.000303603	0.535859		2.34286e-05	0.541597		0.000611032	0.010503		4.98413e-05	0.550973		5e-06	0.528375		0.000101905	0.280113		4.86667e-05	0.552041		5.50317e-05	0.551839
M807T347	T347		0.00108367	0.0568075		0.000116703	0.386166		0.00013367	0.437142		4.15325e-05	0.449122		0.000120374	0.535224		0.000168401	0.536612		0.000110254	0.536666		0.000696861	0.531676		7.91587e-05	0.535859		0.000480381	0.541597		0.00125721	0.00697288		0.000247524	0.375034		1.33333e-05	0.528375		0.000117508	0.234206		2.8e-05	0.552041		3.05873e-05	0.551839
M808T347	T347		0.00108868	0.0569004		0.0003165	0.319398		0.00016196	0.424056		2.81667e-05	0.471643		0.000103143	0.535224		0.000365342	0.536612		7.63889e-05	0.536666		0.000981016	0.531676		6.59524e-05	0.535859		0.000581667	0.541597		0.00123079	0.00848425		0.000294667	0.375034		4.95476e-05	0.528375		0.000236968	0.239157		3.93333e-05	0.552041		8e-06	0.551839
M829T347	T347		0.00104276	0.0634658		0.000247172	0.426999		0.000487016	0.457014		1.4e-05	0.540259		7.45491e-05	0.535224		0.000278871	0.536612		6.70836e-05	0.536666		0.000715683	0.531676		8.07619e-05	0.535859		0.000115048	0.541597		0.00147895	0.0118899		0.000177763	0.455236		2.07937e-05	0.528375		0.000185183	0.221274		2.5381e-05	0.552041		4.40476e-05	0.551839
M757T347_3	T347_3		0	0.387921		1.81667e-05	0.546979		1.8e-05	0.550699		0.000157797	0.359671		7.93651e-06	0.535224		6.54012e-05	0.536612		1.43016e-05	0.536666		8e-06	0.531676		0.000187952	0.535859		9.44444e-06	0.541597		0.00122048	0.00683109		4.85317e-05	0.550973		0	0.528375		4.9746e-05	0.284581		2.97143e-05	0.552041		4.09921e-05	0.551839
M759T348	T348		2.9381e-05	0.353271		1.6746e-05	0.546979		2.4e-05	0.550699		0.000136318	0.382723		4.44444e-06	0.535224		5.09697e-05	0.536612		2.64444e-05	0.536666		3.0381e-05	0.531676		0.000234667	0.535859		1.46667e-05	0.541597		0.00134185	0.00476224		8.02619e-05	0.550973		1e-05	0.528375		8.13016e-05	0.250086		1.6e-05	0.552041		2.63889e-05	0.551839
M760T348	T348		0.000102762	0.355193		2.73333e-05	0.546979		5.48651e-05	0.550699		5.29747e-05	0.471643		3.94769e-05	0.535224		0.000172943	0.536612		2.65476e-05	0.536666		5.06032e-05	0.531676		2.76349e-05	0.535859		4e-06	0.541597		0.000152683	0.0314008		0	0.550973		0	0.528375		9e-06	0.460782		0	0.552041		5.42063e-05	0.551839
M807T348_1	T348_1		5e-06	0.531472		3.26046e-05	0.546979		5.83333e-06	0.550699		3.01046e-05	0.540259		1.86364e-05	0.535224		0.000174665	0.536612		2.47078e-05	0.536666		2.18571e-05	0.531676		2.44365e-05	0.536381		3.27619e-05	0.541597		0	0.555823		0.000136952	0.550973		2.42381e-05	0.528375		2.04762e-05	0.529123		1.37143e-05	0.552041		3.4e-05	0.551839
M779T349	T349		0.000329619	0.138978		4.72222e-05	0.546979		0.000107921	0.53274		4.50188e-05	0.538563		4.22222e-06	0.535224		0.000138243	0.536612		2.61905e-05	0.536666		6.0754e-05	0.531676		0.000197865	0.535859		6.57143e-05	0.541597		0.000555127	0.0174648		2.62698e-05	0.550973		2.95238e-05	0.528375		0.000481825	0.221274		6.07619e-05	0.552041		4.53968e-05	0.551839
M780T349	T349		0.000496952	0.138978		2.86111e-05	0.546979		0.000951041	0.169168		6.87107e-05	0.540259		1.64848e-05	0.535224		8.01234e-05	0.536612		3.97381e-05	0.536666		6.5119e-05	0.531676		0.000199921	0.535859		0.000347286	0.541597		0.000976889	0.0174648		1.68254e-05	0.550973		0	0.528375		0.000302746	0.328072		4.66667e-05	0.552041		0.000132587	0.551839
M807T349_2	T349_2		2.32143e-05	0.531472		2.26667e-05	0.546979		4.34762e-05	0.550699		7.68925e-05	0.540259		0.000131921	0.535224		2.51753e-05	0.536612		2.69048e-05	0.536666		3.04444e-05	0.531676		1.70238e-05	0.535859		0.000314857	0.541597		7.95873e-05	0.40486		1.34444e-05	0.550973		7.49206e-05	0.528375		6.66667e-06	0.55694		0.00015181	0.552041		1.57143e-05	0.551839
M807T349_3	T349_3		7.65079e-05	0.531472		8.10022e-05	0.546979		1.55556e-05	0.550699		0.000170126	0.463413		0.000243145	0.436195		0.000135331	0.536612		2.89603e-05	0.536666		9.31429e-05	0.531676		2.60635e-05	0.535859		6.27143e-05	0.541597		0	0.52681		8.50317e-05	0.550973		1.22143e-05	0.528375		6.66667e-06	0.529123		2.47619e-05	0.552041		0.000112008	0.551839
M807T349_4	T349_4		5.72381e-05	0.531472		1.28333e-05	0.546979		7.63333e-05	0.550699		7.33636e-05	0.540259		3.8184e-05	0.535224		5.54683e-05	0.538676		3.02251e-05	0.536666		9e-06	0.531676		4.79048e-05	0.535859		1.6381e-05	0.541597		3.34921e-05	0.426024		1.33333e-05	0.550973		0.000136968	0.528375		9.43492e-05	0.47194		0.00042719	0.552041		5.71429e-06	0.551839
M784T351	T351		0.000631206	0.0557533		2.16667e-05	0.576289		0.000107762	0.40794		0.000235062	0.540259		1.45238e-05	0.535224		1.86587e-05	0.536612		4.13268e-05	0.536666		3.40476e-05	0.531676		0.0012765	0.535859		3.00952e-05	0.541597		0.00124068	0.00369033		0.00315761	0.0769945		0.000244833	0.528375		0.000660698	0.123833		2e-05	0.552041		0.000267906	0.551839
M785T351	T351		0.000619524	0.0557533		1.41905e-05	0.546979		0.000284754	0.233063		9.45887e-05	0.540259		2.65952e-05	0.535224		4.44444e-06	0.536612		3.47323e-05	0.536666		7.69048e-05	0.531676		0.000927214	0.535859		4.16667e-05	0.541597		0.00120278	0.00474486		0.00206413	0.109631		0.000333365	0.225968		0.000858302	0.11842		0.000140381	0.552041		0.000593635	0.551839
M806T351	T351		0.000620921	0.0830241		7.22222e-06	0.546979		0.000296955	0.250782		8.63636e-06	0.540259		1.25e-05	0.535224		4.32395e-05	0.536612		1.79365e-05	0.536666		0.00011219	0.531676		0.000299968	0.535859		5.64762e-05	0.541597		0.000347873	0.0709033		0.000596333	0.248282		1.51587e-05	0.528375		0.00112403	0.161902		5.6e-05	0.552041		0.000101841	0.551839
M821T351	T351		0.000480651	0.189813		0.000110499	0.546979		0.000121247	0.5442		4.086e-05	0.540259		2.7e-05	0.535224		9.44444e-06	0.536612		2.44444e-05	0.536666		0.000144778	0.531676		0.00086539	0.535859		5.60952e-05	0.541597		0.00139735	0.0332043		0.000856802	0.278637		0.000172714	0.528375		0.000530595	0.279757		1.2381e-05	0.552041		0.000182127	0.551839
M613T352	T352		1.57143e-05	0.531472		3.01825e-05	0.546979		2.76508e-05	0.550699		0.000228684	0.315122		8.44365e-05	0.535224		3.62424e-05	0.536612		0.000120633	0.536666		0.000126444	0.531676		5e-06	0.535859		0	0.541597		3.40476e-05	0.156395		5.5619e-05	0.550973		1.6381e-05	0.553255		1.37143e-05	0.529123		5.1381e-05	0.552041		6.81984e-05	0.551839
M783T352	T352		0.000688016	0.0568075		1.2381e-05	0.557912		0.00037046	0.246362		6.77027e-05	0.540259		6.22222e-06	0.535224		4.19048e-05	0.536612		3.54365e-05	0.536666		7.01032e-05	0.531676		0.00116031	0.535859		8.46667e-05	0.541597		0.00120567	0.00564481		0.00245308	0.114119		0.000435063	0.208853		0.000809556	0.119649		7.30476e-05	0.552041		0.00054719	0.551839
M786T352	T352		0.000634063	0.0568075		1.91118e-05	0.557912		0.000349074	0.315927		0.000123698	0.540259		6.19048e-06	0.535224		2.94444e-05	0.536612		1.93571e-05	0.536666		9.50238e-05	0.531676		0.00126836	0.406849		1.8e-05	0.541597		0.00120223	0.00619865		0.00200931	0.114119		0.000772619	0.208955		0.00118335	0.119649		4.0381e-05	0.552041		0.000552925	0.551839
M630T353	T353		5.71429e-06	0.531472		6.94444e-06	0.546979		0.000231984	0.246362		2.62698e-05	0.540259		0.00147937	0.0736667		0.000244926	0.536612		0.000283812	0.536666		7.00238e-05	0.531676		5.71429e-06	0.535859		0.000300571	0.541597		3.78571e-05	0.531116		0.00034119	0.359082		0.000192841	0.528375		5.27619e-05	0.529123		4.4e-05	0.552041		0.000421992	0.551839
M422T354	T354		4e-06	0.531472		5.68586e-05	0.546979		0.000304955	0.193049		5.50455e-05	0.540259		4.47309e-05	0.535224		6.20159e-05	0.536612		0.000111929	0.536666		2.5e-06	0.531676		1e-05	0.535859		0.000288952	0.541597		0	0.430471		0	0.550973		1.30952e-05	0.528375		4.8381e-05	0.529123		1.47143e-05	0.552041		0.000144865	0.551839
M707T354	T354		0.000125365	0.363908		2.12698e-05	0.546979		3.33333e-06	0.550699		0.00115936	0.0622913		7.42727e-05	0.535224		2.87143e-05	0.536612		0.00037775	0.536666		4e-06	0.531676		0.000100762	0.535859		0.000137143	0.541597		0.000756333	0.00595495		8e-06	0.550973		4.41587e-05	0.528375		0.000318749	0.132023		0.000230048	0.552041		7.5e-06	0.551839
M708T354	T354		6.71429e-06	0.531472		1.2987e-05	0.546979		2.36111e-05	0.550699		0.000345284	0.183912		1.92381e-05	0.535224		1.95e-05	0.536612		2.64683e-05	0.536666		2.70476e-05	0.531676		3.15e-05	0.535859		3.33333e-06	0.541597		0.000362556	0.0170789		6.66667e-06	0.550973		1.07143e-05	0.528375		2.21587e-05	0.506416		7.2e-05	0.552041		3.72222e-05	0.554046
M727T354	T354		9.44444e-06	0.420302		8.08081e-06	0.546979		1.30159e-05	0.552022		0.000143762	0.431082		2.45e-05	0.535224		2.12381e-05	0.536612		0.000115857	0.536666		1.52381e-05	0.531676		4.56746e-05	0.535859		6.77143e-05	0.541597		0.000331333	0.0605168		0	0.550973		1.75e-05	0.528375		0.000259595	0.293928		8.6381e-05	0.552041		1.94444e-05	0.551839
M728T354	T354		2.85714e-06	0.430833		0	0.546979		2.13333e-05	0.551129		3.88571e-05	0.456196		1.95556e-05	0.535224		4.72222e-06	0.536612		7.36775e-05	0.536666		7.33333e-06	0.531676		1.37143e-05	0.535859		3.06667e-05	0.541597		0.000155889	0.064407		7.85714e-06	0.550973		0	0.528375		0.000121762	0.317889		2.33333e-05	0.552041		1.2381e-05	0.551839
M765T354	T354		4.44444e-06	0.531472		8.07698e-05	0.546979		0.000109762	0.550699		0.000156349	0.238196		0.00121581	0.307992		8.63535e-05	0.536612		7.35556e-05	0.536666		0.000338032	0.531676		6.52222e-05	0.535859		7.88571e-05	0.541597		4.0873e-05	0.0907818		0.000862365	0.143887		1.14286e-05	0.528375		0	0.529123		0.000153714	0.552041		8.64286e-05	0.551839
M703T354_1	T354_1		1.33333e-05	0.508371		3.62944e-05	0.546979		2.77619e-05	0.550699		8.3982e-05	0.382518		0.00016203	0.535224		3.63254e-05	0.53908		3.68333e-05	0.536666		1.25714e-05	0.531676		1.07143e-05	0.535859		3.53333e-05	0.541597		7.80317e-05	0.0415113		1.16667e-05	0.550973		3.35556e-05	0.528375		0.000205397	0.418935		1.80952e-05	0.552041		3.99365e-05	0.551839
M704T354_1	T354_1		6.66667e-06	0.531472		2.93824e-05	0.546979		9e-06	0.550699		8.68975e-05	0.307911		9.30159e-06	0.535224		2.43651e-05	0.536612		9.90108e-05	0.536666		8.45238e-05	0.531676		7.30159e-06	0.535859		7.77778e-06	0.541597		0.00012981	0.0260686		1.55556e-05	0.550973		4.68254e-05	0.528375		0.000150524	0.280113		0.000203905	0.552041		2.85714e-06	0.551839
M705T354_1	T354_1		0	0.531472		2.41905e-05	0.546979		1.3e-05	0.552022		2.59394e-05	0.433651		9.0404e-06	0.535224		7.23038e-05	0.536612		3.92799e-05	0.536666		3.4127e-05	0.531676		5.71429e-06	0.535859		6.66667e-06	0.54553		0.000105667	0.159164		2.85714e-06	0.550973		2.32143e-05	0.528375		1.63333e-05	0.529123		1.2381e-05	0.552041		4.08175e-05	0.551839
M726T354_1	T354_1		1e-05	0.50451		9.44444e-06	0.546979		3.46032e-05	0.550699		1.95714e-05	0.498893		1.19697e-05	0.535224		3.20325e-05	0.536612		8.52857e-05	0.536666		1.07143e-05	0.531676		2.85714e-06	0.535859		1.54286e-05	0.541597		0.000101905	0.111136		4.44444e-06	0.550973		6.66667e-06	0.528375		0.00011781	0.340658		1.66667e-05	0.552041		9.06825e-05	0.551839
M704T354_10	T354_10		5e-06	0.531472		2.38586e-05	0.546979		1.25e-05	0.550699		0.000243649	0.200473		8.25274e-05	0.535224		0.000346597	0.536612		9.80317e-05	0.536666		7.04762e-05	0.531676		2.27619e-05	0.535859		7.61587e-05	0.541597		0.00015173	0.0239292		3.63636e-06	0.550973		0.00023547	0.474469		0.000438762	0.378174		0.000361905	0.552041		1.08333e-05	0.551839
M704T354_11	T354_11		6.14127e-05	0.332916		0.000152247	0.546979		1.33333e-05	0.550699		7.3746e-05	0.350483		6.64531e-05	0.535224		7.50955e-05	0.536612		2.58506e-05	0.536666		2.38889e-05	0.531676		1.58333e-05	0.535859		6.67143e-05	0.541597		0.000659984	0.0149545		5e-06	0.550973		9.71429e-06	0.528375		0.000189	0.261963		5.94286e-05	0.552041		0.000165349	0.551839
M704T354_12	T354_12		0	0.531472		3.70325e-05	0.546979		1.69048e-05	0.551126		0.000189568	0.244769		1.45253e-05	0.535224		2.66631e-05	0.536612		8.05051e-05	0.536666		1e-05	0.5421		1.61111e-05	0.535859		1e-05	0.541597		0.000113381	0.033732		5.65556e-05	0.550973		3.14935e-05	0.528375		9.85714e-05	0.334342		2.97143e-05	0.552041		2.00794e-05	0.551839
M704T354_13	T354_13		5e-06	0.531472		2.443e-05	0.546979		1.51587e-05	0.550699		0.000171724	0.537726		2.42143e-05	0.535224		2.63333e-05	0.536612		0.00082458	0.536666		5.25714e-05	0.531676		2.5381e-05	0.535859		1.57143e-05	0.541597		6.78571e-05	0.16418		1.22143e-05	0.550973		4.49206e-05	0.528375		0.000593421	0.225648		5.17143e-05	0.552041		3.50649e-05	0.551839
M704T354_14	T354_14		5.22698e-05	0.531472		1.45808e-05	0.546979		1.48016e-05	0.550699		7.64921e-05	0.515362		2.09127e-05	0.535224		2.73254e-05	0.536612		4.63442e-05	0.536666		0	0.531676		2.11905e-05	0.537692		7.43333e-05	0.541597		0.000100492	0.0990245		2.64286e-05	0.550973		0.000100414	0.528375		7.66508e-05	0.419518		1.66667e-05	0.552041		7.37792e-05	0.551839
M704T354_15	T354_15		3.33175e-05	0.355193		0.000155518	0.546979		1.37143e-05	0.550699		8.07965e-05	0.540259		8.80534e-05	0.535224		6.22222e-06	0.536612		4.4127e-05	0.536666		7.30159e-06	0.531676		5.09949e-05	0.546292		4.37143e-05	0.541597		0.000272524	0.0121898		1.93571e-05	0.550973		1.87302e-05	0.528375		0.000217881	0.219358		2.63333e-05	0.552041		6.82778e-05	0.551839
M704T354_16	T354_16		4.90317e-05	0.450658		3.08413e-05	0.546979		2.22857e-05	0.550699		7.62302e-05	0.308252		1.35315e-05	0.535224		2.06364e-05	0.536612		2.44848e-05	0.536666		0	0.531676		0.000101302	0.535859		3.20476e-05	0.541597		0.000438159	0.0211729		5.32698e-05	0.550973		0.000135071	0.528375		0.000214032	0.221274		9.2381e-05	0.552041		1.16667e-05	0.551839
M704T354_17	T354_17		0	0.531472		3.23889e-05	0.546979		4.58571e-05	0.550699		3.45289e-05	0.508236		5.10909e-05	0.535224		1.86667e-05	0.53688		7.69365e-05	0.536666		8.88889e-06	0.531676		0.00024446	0.535859		7.85714e-06	0.541597		0.000143048	0.152981		2.04286e-05	0.550973		0.000245355	0.528375		0.000413016	0.446349		6.31429e-05	0.552041		0.000267992	0.551839
M704T354_18	T354_18		0	0.531472		2.46515e-05	0.546979		3.27778e-05	0.550699		2.70159e-05	0.466977		4.49841e-05	0.535224		3.69567e-05	0.536612		0.00031587	0.536666		1.52381e-05	0.531676		0	0.535859		1.6e-05	0.567491		5.71429e-06	0.226937		2.61111e-05	0.550973		2.16667e-05	0.528375		0.000129095	0.390921		1.46667e-05	0.552041		8.67857e-05	0.551839
M703T354_2	T354_2		8e-06	0.531472		4e-06	0.546979		0	0.550699		5.66443e-05	0.324963		3.00043e-05	0.535224		5.67374e-05	0.536612		0.000765253	0.536666		2.74921e-05	0.531676		3.60238e-05	0.535859		5.87143e-05	0.541597		0.000213857	0.0258873		6.66667e-06	0.550973		5.0873e-05	0.528375		0.000713778	0.144933		0.00021281	0.552041		0.000114921	0.551839
M704T354_2	T354_2		5.71429e-06	0.531472		1.35238e-05	0.546979		3.33333e-06	0.551126		0.00226193	0.0418193		1.81818e-06	0.535224		4.31905e-05	0.536612		5.45743e-05	0.536666		1.08333e-05	0.531676		0.000141095	0.535859		7.77778e-06	0.541597		0.00114015	0.00870514		6.19048e-06	0.550973		0.00019123	0.528375		0.000163587	0.419518		0.00013219	0.552041		5.0873e-05	0.551839
M705T354_2	T354_2		0	0.51405		7.63651e-05	0.546979		1.99444e-05	0.550699		0	0.540259		0.000465776	0.535224		2.5e-06	0.536612		3.23102e-05	0.536666		3.30952e-05	0.531676		2.8e-05	0.536381		3.58095e-05	0.541597		2.05556e-05	0.181272		2.61111e-05	0.550973		5.10476e-05	0.528375		8.57143e-06	0.529123		1.86667e-05	0.552041		3.10714e-05	0.551839
M726T354_2	T354_2		6.66667e-06	0.457682		7.33333e-06	0.546979		1.20238e-05	0.550699		2.35238e-05	0.541893		4.89524e-05	0.535224		6.77316e-05	0.536612		8.71291e-05	0.536666		1.25e-05	0.531676		1.6e-05	0.535859		2.20476e-05	0.541597		1.80952e-05	0.327332		5e-06	0.550973		1.73016e-05	0.528375		0.00014127	0.336213		0	0.552041		2.05e-05	0.551839
M703T354_3	T354_3		3.33333e-06	0.442486		2.09658e-05	0.546979		2.85714e-06	0.551126		0.000392353	0.0696893		1.04365e-05	0.535224		8.37157e-05	0.536612		0.000170714	0.536666		2.85714e-06	0.531676		0.000136881	0.535859		3.1e-05	0.541597		0.000708651	0.00280973		6.02381e-05	0.550973		0.000156714	0.501984		0.00148137	0.0727105		0.000255476	0.552041		5.0627e-05	0.551839
M704T354_3	T354_3		8.95079e-05	0.506094		1.73889e-05	0.546979		1.33333e-05	0.550699		0.000184441	0.29641		4.13694e-05	0.535224		2.9684e-05	0.536612		3.41905e-05	0.536666		5e-06	0.531676		1.32143e-05	0.535859		5.0381e-05	0.541597		0.000152381	0.0424536		2.85714e-06	0.550973		9.72698e-05	0.528375		0	0.418935		9.67619e-05	0.552041		1.86364e-05	0.551839
M705T354_3	T354_3		3.5873e-05	0.456756		0.000109095	0.546979		1.06667e-05	0.550699		9.43586e-05	0.310435		3.95556e-05	0.535224		6.94444e-06	0.536612		2.78506e-05	0.536666		2.65794e-05	0.531676		9.70317e-05	0.535859		0.000304905	0.541597		0.000328857	0.0274192		1.33333e-05	0.550973		7.04603e-05	0.528375		9.67302e-05	0.529123		0.000294857	0.552041		0.000191255	0.551839
M726T354_3	T354_3		7.26984e-05	0.38781		3.33333e-06	0.546979		5.71429e-06	0.550699		0.000108916	0.398258		6.03427e-05	0.535224		9.44444e-06	0.536612		0.000165167	0.536666		0	0.531676		9.96667e-05	0.535859		4.30476e-05	0.541597		0.000384635	0.0464443		2.5e-06	0.550973		4.14286e-05	0.528375		0.000581349	0.266062		8.78095e-05	0.552041		3.64286e-05	0.551839
M703T354_4	T354_4		0.000304286	0.531472		1.23182e-05	0.546979		0.000289944	0.46423		0.000193563	0.42602		1.09127e-05	0.535224		9.4746e-05	0.536612		5.39524e-05	0.536666		0	0.531676		2.2381e-05	0.535859		9.71429e-05	0.541597		1.77778e-05	0.320999		2.0746e-05	0.550973		0.000105095	0.528375		8.99683e-05	0.529123		6.93333e-05	0.552041		0.000175563	0.551839
M704T354_4	T354_4		0	0.531472		2.21991e-05	0.546979		2.58333e-05	0.550699		4.22222e-06	0.540259		3.03211e-05	0.535224		6.94444e-06	0.536612		6.96522e-05	0.536666		2.21429e-05	0.531676		1.30159e-05	0.535859		0	0.541597		0	0.52681		1.11111e-05	0.550973		5.71429e-06	0.530812		1.3e-05	0.529123		1.54286e-05	0.552041		2.75556e-05	0.551839
M726T354_4	T354_4		0	0.531472		0.000161195	0.546979		1.94444e-05	0.550699		9.5e-06	0.540259		1.1746e-05	0.537529		9.36098e-05	0.536612		6.61587e-05	0.536666		0	0.531676		1.4881e-05	0.535859		5e-06	0.541597		0.000126889	0.52681		5.68651e-05	0.550973		2.57143e-05	0.528375		1.81587e-05	0.529123		2.76667e-05	0.552041		2.1746e-05	0.551839
M703T354_5	T354_5		6.66667e-06	0.531586		4.55079e-05	0.546979		5.71429e-06	0.550699		0.00110276	0.0855801		1.82222e-05	0.535224		0.000116892	0.536612		6.57698e-05	0.536666		3.25794e-05	0.531676		6.14286e-05	0.535859		3e-05	0.541597		5.93333e-05	0.278628		5e-06	0.550973		0.000126698	0.528375		2.10159e-05	0.529123		2.93333e-05	0.552041		4e-05	0.551839
M705T354_5	T354_5		0.000210873	0.288433		8.31371e-05	0.546979		0.00030619	0.50919		1.41587e-05	0.540259		7.54776e-05	0.535224		2.2487e-05	0.536612		1.36111e-05	0.536666		5e-06	0.531676		2.79048e-05	0.535859		2.30952e-05	0.541597		0.000297905	0.150704		0.000110603	0.459326		0.000337397	0.507764		0.00015946	0.353706		0.000538905	0.552041		1.26667e-05	0.551839
M726T354_5	T354_5		0.000208857	0.506094		9.27482e-05	0.546979		5.30159e-05	0.550699		9.16176e-05	0.540259		2.32799e-05	0.535224		4.493e-05	0.536612		0.000178438	0.536666		6.66667e-06	0.535083		0.000106746	0.535859		3.8e-05	0.541597		0.000194508	0.155028		0.000126151	0.550973		4.58254e-05	0.528375		0.000177048	0.427026		0.000320968	0.552041		4.42569e-05	0.551839
M703T354_6	T354_6		2.12698e-05	0.530237		6.66667e-06	0.546979		8.57143e-06	0.550699		0.000559969	0.20168		8.96825e-06	0.535224		0.00032119	0.536612		0.000129642	0.536666		6.5e-05	0.531676		4e-06	0.535859		5.98095e-05	0.541597		0.000177619	0.0235271		7.07857e-05	0.550973		9.83175e-05	0.528375		0.000135492	0.280113		0.000206143	0.552041		2.09127e-05	0.551839
M704T354_6	T354_6		1.2381e-05	0.531472		5.4303e-05	0.546979		5.71429e-06	0.550699		0.000145608	0.182044		1.58333e-05	0.535224		2.66032e-05	0.536612		0.000134355	0.536666		3.9e-05	0.531676		0	0.535859		1.06667e-05	0.541597		0.000196079	0.0119985		0	0.550973		5.13095e-05	0.528375		9.55238e-05	0.234737		8.74286e-05	0.552041		2.65079e-05	0.551839
M705T354_6	T354_6		1.51587e-05	0.476706		8.33333e-06	0.546979		7.85714e-06	0.550699		0.000123196	0.540259		1.81818e-06	0.535224		5.60173e-05	0.536612		6.68571e-05	0.536666		2.1746e-05	0.531676		2.27778e-05	0.535859		3.67143e-05	0.541597		0.000189429	0.0454632		4e-06	0.550973		0.000206063	0.516421		0.00011219	0.328072		6.6381e-05	0.552041		1.18571e-05	0.551839
M726T354_6	T354_6		0	0.531677		1.15729e-05	0.546979		4.36746e-05	0.550699		3.30743e-05	0.540259		3.25808e-05	0.535224		0.000123581	0.536612		0.000225287	0.536666		1.63333e-05	0.531676		7.77778e-06	0.535859		1.57143e-05	0.541597		4.89365e-05	0.41373		2.76667e-05	0.550973		5.20238e-05	0.528375		5.28571e-05	0.510622		4.81429e-05	0.552041		2.24444e-05	0.551839
M704T354_7	T354_7		0	0.531472		1.27626e-05	0.546979		1.80952e-05	0.550699		0.000418237	0.0630734		0	0.535224		0.000148387	0.536612		0.000118086	0.536666		5.1381e-05	0.531676		1.33506e-05	0.535859		4.6e-05	0.541597		8.12698e-05	0.0382376		1.2381e-05	0.550973		5.26984e-05	0.528375		0.000260587	0.32641		0.000118714	0.552041		2.80952e-05	0.551839
M705T354_7	T354_7		1.51587e-05	0.531472		1.54286e-05	0.546979		1.52381e-05	0.551129		1.33889e-05	0.559976		4e-06	0.535224		2.11515e-05	0.536612		1.63016e-05	0.536666		4.44444e-06	0.531676		2.4381e-05	0.535859		1.66667e-05	0.541597		2.21429e-05	0.52681		5.34762e-05	0.550973		1.68571e-05	0.528375		0	0.529123		4.9381e-05	0.552041		2.5381e-05	0.551839
M704T354_8	T354_8		1.71429e-05	0.496925		2.27143e-05	0.546979		1.23333e-05	0.550699		0.000127994	0.540259		1.4e-05	0.535224		1.18586e-05	0.536612		2.07143e-05	0.536666		1.74444e-05	0.531676		3.25714e-05	0.535859		6.73333e-05	0.541597		3.76984e-05	0.0735919		1.51587e-05	0.550973		9.90317e-05	0.528375		0.000148968	0.443631		5.71429e-06	0.552041		5.83333e-06	0.551839
M705T354_8	T354_8		8.33333e-06	0.531472		3.56587e-05	0.546979		1.3e-05	0.550699		7.5e-06	0.540259		1.92727e-05	0.535224		0.000104224	0.536612		6.63333e-05	0.536666		1.54286e-05	0.542383		2.57143e-05	0.535859		0.000276952	0.541597		0	0.52681		3.45476e-05	0.550973		2.85714e-06	0.528375		0	0.529123		3.47619e-05	0.552041		3.35317e-05	0.551839
M704T354_9	T354_9		1.57143e-05	0.531472		3.52071e-05	0.546979		3.25238e-05	0.550699		0.000150628	0.263559		3.83889e-05	0.535224		3.76667e-05	0.536612		6.10322e-05	0.536666		1.57143e-05	0.531676		2.65714e-05	0.535859		1.46667e-05	0.541597		0.00017381	0.0310761		0	0.550973		5.46349e-05	0.528375		7.10952e-05	0.328072		0.000232381	0.552041		3.7373e-05	0.551839
M392T355	T355		9.09524e-05	0.531472		2.23571e-05	0.546979		2.28889e-05	0.560682		3.28889e-05	0.540259		3.72092e-05	0.535224		6.42937e-05	0.536612		0.000765377	0.536666		3.86905e-05	0.531676		1.23571e-05	0.535859		3.5e-05	0.541597		5e-06	0.52681		2.27302e-05	0.550973		5.71429e-06	0.528375		4.44444e-06	0.529123		0	0.552041		2.98413e-05	0.551839
M705T355	T355		0	0.502231		2.97063e-05	0.546979		2.85714e-06	0.550699		8.19964e-05	0.416565		0.000131376	0.535224		1.07143e-05	0.536612		1.55729e-05	0.536666		1.47619e-05	0.531676		8.57143e-06	0.535859		1.86667e-05	0.541597		6.4754e-05	0.0639235		2.40476e-05	0.550973		1.3e-05	0.528375		8e-06	0.529123		2.66667e-05	0.552529		0	0.551839
M725T355	T355		4.7619e-05	0.47612		0.000142907	0.546979		6.73413e-05	0.550699		1.12222e-05	0.540259		2.79365e-05	0.535224		2.78889e-05	0.536612		2.48333e-05	0.536666		7.5e-06	0.531676		2.5e-06	0.535859		1.6e-05	0.541597		2.18254e-05	0.145551		5.71429e-06	0.550973		5.76984e-05	0.528375		0.000109095	0.446349		5.06667e-05	0.552041		1.30476e-05	0.551839
M726T355	T355		0.000105079	0.531472		1.4246e-05	0.546979		3.05476e-05	0.550699		0.000215709	0.303354		4.73968e-05	0.535224		0.000190939	0.536612		2.10079e-05	0.536666		2.42381e-05	0.531676		4.48333e-05	0.535859		1.37143e-05	0.54261		0.000220397	0.172751		4.6746e-05	0.550973		8.76825e-05	0.528375		3.2381e-05	0.529123		0.000174381	0.552041		5.25e-05	0.551839
M729T355	T355		2.70476e-05	0.499761		1.01905e-05	0.546979		2e-05	0.559215		2.77078e-05	0.518633		3.90427e-05	0.535224		2.27381e-05	0.536612		0.000253755	0.536666		1.4e-05	0.531676		5.71429e-06	0.535859		4e-06	0.541597		8.11111e-05	0.0931569		1.23333e-05	0.550973		5e-06	0.528375		0.000361151	0.268474		0	0.552041		5.71429e-06	0.551839
M742T355	T355		0	0.531472		1.58131e-05	0.546979		3.50476e-05	0.550699		0.000524426	0.40267		1.33333e-05	0.535224		2.09921e-05	0.536612		0.000179144	0.536666		0	0.531676		1.07143e-05	0.535859		4.80952e-05	0.541597		0.000245635	0.0947195		8e-06	0.550973		0	0.528375		0.000245746	0.418935		1.33333e-05	0.552041		5.71429e-06	0.551839
M743T355	T355		0	0.531472		8.56746e-05	0.546979		4.95873e-05	0.550699		0.000533918	0.299461		6.31818e-06	0.535224		0.000107486	0.536612		0.000662442	0.536666		1.51587e-05	0.531676		3.20952e-05	0.535859		4.8e-05	0.541597		0.000407603	0.0507025		1.67778e-05	0.550973		0	0.528375		0.000238	0.34278		1.83333e-05	0.552041		1.15e-05	0.551839
M802T355	T355		2.46667e-05	0.533819		1.97143e-05	0.546979		0.000129087	0.550699		0.000185164	0.324963		1.26299e-05	0.535224		5.45317e-05	0.53908		4.98593e-05	0.536666		2.06667e-05	0.531676		1.80476e-05	0.535859		6.10476e-05	0.541597		8.38254e-05	0.146461		0	0.550973		2.85714e-06	0.528375		3.77619e-05	0.529123		0	0.552041		1.6e-05	0.551839
M810T355	T355		6.43175e-05	0.353271		2.6381e-05	0.547631		1.42857e-05	0.550699		2.13434e-05	0.540259		5.28413e-05	0.535224		3.00101e-05	0.536612		5.75087e-05	0.536666		0.000148302	0.531676		0.000223024	0.535859		0.000131143	0.541597		5.08095e-05	0.0648377		1.2381e-05	0.550973		0.000258016	0.436142		0.000215413	0.325436		0.00120257	0.552041		2.1746e-05	0.551839
M826T355	T355		1.90476e-05	0.531472		1.32157e-05	0.546979		1.5e-05	0.550699		0.000493164	0.239241		0	0.535224		7.07937e-06	0.536612		0.000117185	0.536666		1.45238e-05	0.531676		7.3381e-05	0.535859		0.000181714	0.541597		0.000116889	0.0507025		2.22857e-05	0.550973		7.85714e-06	0.537617		0.000239921	0.408655		6.40476e-05	0.552041		2.15714e-05	0.551839
M828T355	T355		3.33333e-06	0.528903		4.30808e-05	0.546979		2.11825e-05	0.550699		0.000226866	0.402121		9.31818e-06	0.535224		2.64141e-05	0.536612		7.1e-05	0.536666		0.000183706	0.531676		4e-06	0.535859		2.57143e-05	0.541597		0	0.426024		4e-06	0.550973		1.06667e-05	0.528375		0	0.529123		8.18095e-05	0.552041		1.44127e-05	0.551839
M747T356	T356		0.000546437	0.0213106		5.85859e-06	0.546979		0.000472667	0.181804		4.16602e-05	0.540259		6.84632e-05	0.535224		3.90642e-05	0.536612		4.11111e-05	0.536666		9.35714e-06	0.531676		0.00226526	0.461102		7.97619e-05	0.541597		0.0011189	0.000183502		0.000788941	0.248282		0.000158754	0.528375		0.000164127	0.374698		0.000815	0.552041		0.00060023	0.551839
M777T356	T356		0.000122841	0.355193		0.000305999	0.546979		1.12698e-05	0.550699		0.00656255	0.000226497		0.006844	0.00812544		2.99545e-05	0.536612		0.000130492	0.536666		0.00021527	0.531676		0.000416706	0.535859		0.000107095	0.541597		0.0014884	0.0230439		0.000293802	0.550973		7.20238e-05	0.528375		2.63095e-05	0.529123		0	0.552041		8.30159e-05	0.551839
M809T357	T357		0	0.531472		3.72807e-05	0.546979		3.23333e-05	0.550699		0.000817794	0.16527		0.00036507	0.487695		0.000139921	0.536612		0.000269238	0.536666		0.000449246	0.531676		2.20159e-05	0.535859		6.04762e-05	0.541597		0.000302127	0.014376		5.56349e-05	0.550973		3.7381e-05	0.528375		0.000277778	0.34278		0.000854048	0.552041		6.8873e-05	0.551839
M831T357	T357		2.13333e-05	0.531472		6.31416e-05	0.546979		8.21905e-05	0.550699		0.000344682	0.17211		2.5e-05	0.535224		0.000118724	0.536612		7.39206e-05	0.536666		0.000727118	0.531676		0	0.535859		0.000216238	0.541597		0.000229841	0.0161653		2.31587e-05	0.550973		0.000103468	0.528375		7.60714e-05	0.281955		0.000798714	0.552041		2.99444e-05	0.551839
M656T358	T358		1.62698e-05	0.531677		8.786e-05	0.546979		1.51587e-05	0.550699		7.06616e-05	0.28353		1.2032e-05	0.535224		5.06205e-05	0.536612		1.68254e-05	0.536841		6.49841e-05	0.531676		0.000222627	0.535859		5.4381e-05	0.541597		1.2381e-05	0.394002		0.000391008	0.550973		0.000148317	0.528375		5e-06	0.529123		0.00015481	0.552041		0.000195579	0.551839
M845T358	T358		1.14286e-05	0.471417		3.04286e-05	0.546979		3.54603e-05	0.550699		0.0001586	0.239241		0.000398625	0.535224		2.57381e-05	0.536612		1.20714e-05	0.536841		0.000273841	0.531676		0	0.535859		0.000192333	0.541597		0.000290778	0.02977		8.91111e-05	0.550973		6.4627e-05	0.528375		0.000147738	0.353706		0.00023681	0.552041		7.16667e-05	0.551839
M153T359	T359		4.3e-05	0.332916		4.05887e-05	0.546979		8.56349e-05	0.550699		7.45377e-05	0.382712		2.66118e-05	0.535224		1.3342e-05	0.536612		0.000147905	0.536666		5.51429e-05	0.531676		2.71667e-05	0.535859		5.8381e-05	0.541597		0.000253444	0.0230889		0	0.550973		4.19048e-05	0.528375		1.14286e-05	0.529123		0.000109714	0.552041		9.96587e-05	0.551839
M606T359	T359		0.000181698	0.218731		0.0002401	0.319398		0.00184706	0.0482891		5.35714e-06	0.540259		0.000652143	0.233387		0.000704143	0.38211		0.000170073	0.536666		1.46667e-05	0.531676		1.44048e-05	0.535859		0.000329619	0.541597		5.33333e-05	0.120154		1.3e-05	0.550973		7.79206e-05	0.528375		1.22222e-05	0.529123		0.000302286	0.552041		7.46198e-05	0.551839
M607T359	T359		0.000126373	0.210423		0.000252685	0.422875		0.00124336	0.0928358		1.53333e-05	0.540259		0.000316187	0.407308		0.000784558	0.353857		7.60635e-05	0.536666		1.57143e-05	0.531676		1.82857e-05	0.535859		0.000553571	0.541597		6.78571e-05	0.150704		6.19048e-06	0.550973		2.8373e-05	0.528375		8.57143e-06	0.529123		6.46667e-05	0.552041		0.000131484	0.551839
M709T359	T359		0.0022094	0.00112622		6.96999e-05	0.546979		3.97143e-05	0.550699		7.60967e-05	0.189645		0.000744319	0.432851		2.00794e-05	0.536612		0.000812211	0.536666		0.0004675	0.531676		0.00122436	0.113423		0.000309286	0.541597		3e-05	0.0747575		0.000106405	0.550973		0.00186413	0.0148546		0.000164714	0.244787		0.000229143	0.552041		2.87857e-05	0.551839
M768T359	T359		0.000499492	0.0981004		7.14012e-05	0.546979		0.000595802	0.253731		2.5e-06	0.540259		0.0001466	0.450687		2.04848e-05	0.536612		3.33339e-05	0.536666		7.14286e-07	0.531676		7.76508e-05	0.535859		0	0.541597		0.000601147	0.0108865		7.85714e-06	0.550973		9.25556e-05	0.528375		0.000463119	0.107728		0.000274952	0.552041		0.00014354	0.551839
M807T359	T359		4.58333e-05	0.531472		0.000195095	0.546979		4.44444e-06	0.550699		0.000273956	0.229756		0.00177635	0.0686475		4.95577e-05	0.536612		3.23333e-05	0.536666		0.000355	0.531676		1.47619e-05	0.535859		4.70952e-05	0.541597		9.20476e-05	0.0292385		0.000258278	0.248282		1.80952e-05	0.528375		4.77619e-05	0.452488		0.000227095	0.552041		0.000130859	0.551839
M808T359	T359		2.27778e-05	0.531472		0.000173501	0.546979		0.00021627	0.550699		0.000402512	0.137689		0.00191539	0.0767667		9.99019e-05	0.536612		4.26688e-05	0.536666		0.00079319	0.531676		8.32857e-05	0.535859		0.000180571	0.541597		0.000132841	0.0154563		0.000331724	0.315014		1.78571e-05	0.528375		7.0873e-05	0.439989		0.000429571	0.552041		0.000245208	0.551839
M829T359	T359		2.03175e-05	0.531472		3.42778e-05	0.546979		9.29538e-05	0.550699		0.000225821	0.183912		0.000530138	0.11077		0.00010927	0.536612		2.81905e-05	0.536666		0.000767913	0.531676		1.32143e-05	0.535859		3.3e-05	0.541597		9.80159e-05	0.0605168		9.15556e-05	0.550973		1.28571e-05	0.528375		4.04762e-05	0.529123		0.000527143	0.552041		2.18254e-05	0.551839
M830T359	T359		5.71429e-06	0.531472		5.04365e-05	0.546979		8.11905e-05	0.550699		0.000915747	0.13088		0.000597145	0.0983124		7.0842e-05	0.536612		4.45325e-05	0.536666		0.000720684	0.531676		2.85714e-06	0.535859		0.000179095	0.541597		0.00022981	0.0334249		0.000125471	0.550973		5.71429e-06	0.528375		9.32381e-05	0.451902		0.000524095	0.552041		0.000198508	0.551839
M752T360	T360		0.00115499	0.112612		3.91032e-05	0.546979		0.000281198	0.550699		8.08947e-05	0.540259		0.000143335	0.535224		5.58889e-05	0.536612		1.92619e-05	0.536666		7.88095e-05	0.531676		0.000241938	0.535859		3.6e-05	0.541597		0.00121753	0.0190737		4.04762e-05	0.550973		0.000244079	0.380833		0.00140887	0.150999		0.000184048	0.552041		6.4246e-05	0.551839
M765T360	T360		0.0025999	0.000786624		0.000562391	0.319398		0.000545406	0.40476		9.44444e-06	0.540259		0.000936388	0.0736667		4.13182e-05	0.536612		0.000334618	0.536666		7.95873e-05	0.531676		0.00182937	0.0989722		0.000492714	0.541597		0.00127597	0.000245574		0.0015362	0.114119		0.00362369	0.0304379		0.00265559	0.02139		0.00267614	0.505567		9.7881e-05	0.551839
M766T360	T360		0.00243723	0.000786624		0.000560779	0.234857		0.000685659	0.404697		9.35065e-06	0.546454		0.00170013	0.0491757		6.31616e-05	0.536612		0.00150483	0.536666		9.6873e-05	0.531676		0.00232168	0.278532		0.00058519	0.541597		0.000506449	0.0090302		0.00104108	0.114119		0.00103591	0.103604		0.0029571	0.018602		0.00194048	0.505567		0.000144255	0.551839
M794T360	T360		0.00105167	0.0665667		0.000126719	0.546979		0.00102941	0.116094		3.41854e-05	0.540259		1.78889e-05	0.535224		0.000623532	0.536612		1.72937e-05	0.536666		1.57143e-05	0.531676		0.00034619	0.535859		0.000125048	0.541597		0.000518111	0.0302876		0.00069573	0.248282		0.000341135	0.39889		0.00129716	0.130853		0.000233476	0.552041		0.000312787	0.551839
M741T361	T361		4e-06	0.531472		3.08355e-05	0.546979		8.57143e-06	0.550699		2.85714e-06	0.540259		2.16667e-05	0.535224		9.5e-06	0.536612		5.94069e-05	0.536666		1.66522e-05	0.531676		0	0.535859		2.9381e-05	0.541597		9.50635e-05	0.333387		2.36349e-05	0.550973		3.52381e-05	0.528375		0	0.529123		0	0.552041		5.85317e-05	0.551839
M767T361	T361		0.00011881	0.205083		0.000463385	0.546979		6.00714e-05	0.550699		5.54214e-05	0.540259		0.000426492	0.302415		0.000693123	0.536612		0.000126357	0.536666		5.41429e-05	0.531676		0.00029204	0.535859		2.37143e-05	0.541597		0.000145097	0.0465773		5.71429e-06	0.550973		3.00397e-05	0.528375		0.000115857	0.328072		0.000168762	0.552041		9.69286e-05	0.551839
M855T361	T361		0.000435175	0.235684		0.00037842	0.441284		1e-05	0.550699		0.000158357	0.239241		0.0025515	0.0140326		4.78745e-05	0.536612		3.78571e-05	0.536666		9.78492e-05	0.531676		4.75238e-05	0.535859		0.000188159	0.541597		0.000492033	0.0174839		7.79127e-05	0.550973		6.58571e-05	0.528375		0.000690984	0.296676		0.00152119	0.505567		0.000213571	0.551839
M856T361	T361		0.00035231	0.156873		0.000816219	0.425368		1.02222e-05	0.550699		0.000349832	0.169224		0.000976274	0.0694217		2.53571e-05	0.536612		7.90988e-05	0.536666		0.000110556	0.531676		1.53571e-05	0.535859		0.00129014	0.541597		0.00118184	0.010503		1.59048e-05	0.550973		5.64921e-05	0.528375		0.0014356	0.223528		0.00122795	0.552041		0.000507048	0.551839
M771T362	T362		3.1746e-05	0.499761		3.08016e-05	0.546979		3.25238e-05	0.550699		2.58506e-05	0.540473		6.13636e-06	0.535224		6.63687e-05	0.536612		0.00045731	0.536666		0.000106566	0.531676		2.07937e-05	0.535859		1.66667e-05	0.541597		5.71429e-06	0.34803		2.14286e-05	0.550973		2.46032e-05	0.528375		0.000251032	0.529123		0.000993238	0.552041		4.95238e-05	0.551839
M736T363	T363		0.000607952	0.0789398		7.67706e-05	0.546979		0.000318952	0.272851		3.27619e-05	0.540259		0.000157459	0.318522		9.69928e-05	0.536612		0.00153852	0.536666		2.72222e-05	0.531676		0.000201667	0.535859		0.000352571	0.541597		0.000108762	0.113836		2.10476e-05	0.550973		1.92063e-05	0.528375		2.57143e-05	0.529123		0.000609381	0.552041		6.72857e-05	0.551839
M755T363	T363		0.00080146	0.0902138		0.000596768	0.425368		0.00140884	0.103842		3.12266e-05	0.540259		0.000453835	0.104366		0.00108007	0.536612		0.00315978	0.536666		4.34127e-05	0.531676		6.19206e-05	0.535859		6.66667e-06	0.541597		1.64286e-05	0.237866		6.19048e-06	0.550973		1.28571e-05	0.528375		2.30952e-05	0.529123		0.00163762	0.505567		5.76349e-05	0.551839
M756T363	T363		0.00119413	0.0845602		0.000317494	0.432917		0.000934016	0.169168		4.84488e-05	0.508236		0.000736047	0.0767667		0.000358509	0.536612		0.00289386	0.536666		7.44365e-05	0.531676		7.28095e-05	0.535859		5.14286e-05	0.541597		1.5873e-05	0.215839		1.46667e-05	0.550973		1.33333e-05	0.528375		6.66667e-06	0.529123		0.00264057	0.505567		0.000124143	0.551839
M833T363	T363		0.00048954	0.122376		0.000701449	0.425368		2.51587e-05	0.553322		0.00014877	0.368055		0.00089643	0.0815857		5.24062e-05	0.536612		5.3899e-05	0.536666		0.000137937	0.531676		2.40476e-05	0.535859		7.74286e-05	0.541597		0.000444571	0.00884529		1.47619e-05	0.550973		7.89524e-05	0.516421		0.000346857	0.222304		0.00176633	0.505567		0.000126825	0.551839
M834T363	T363		0.000107	0.506094		0.000171111	0.546979		9.16667e-06	0.550699		0.000981452	0.130564		0.000393804	0.535224		5.06919e-05	0.536612		6.93102e-05	0.536666		0.000386143	0.531676		3.90476e-05	0.535859		0.000247429	0.541597		0.000530857	0.00488375		7.26984e-05	0.550973		5.22698e-05	0.528375		0.000379825	0.323194		0.00086081	0.552041		7.49048e-05	0.551839
M835T363	T363		0.000140587	0.300773		0.00033307	0.425368		2.89286e-05	0.550699		0.000181019	0.189645		0.000665529	0.0491757		9.44444e-06	0.536612		3.13492e-05	0.536666		0.000602317	0.531676		1.23333e-05	0.538382		0.000104952	0.541597		0.00029453	0.0122654		0.000130905	0.550973		1.66667e-05	0.528375		9.02857e-05	0.331608		0.000905143	0.544737		9.08571e-05	0.551839
M717T364	T364		1e-05	0.531472		2.22547e-05	0.546979		3.2381e-05	0.550699		4.55758e-05	0.537726		6.94444e-06	0.535224		1.82071e-05	0.536612		8.88968e-05	0.536666		7.85714e-06	0.531676		2.54286e-05	0.535859		0.000162095	0.541597		0	0.484187		2.74286e-05	0.550973		5e-06	0.528375		3.24762e-05	0.529123		3.12381e-05	0.552041		0.000221589	0.551839
M821T364	T364		0.000259635	0.221774		5.71537e-05	0.546979		0.000207365	0.550699		3.79365e-05	0.540259		0.000131725	0.535224		4.59928e-05	0.536612		0.00021232	0.536666		2.26032e-05	0.531676		0.000135556	0.535859		9.04762e-06	0.541597		0	0.284913		2.50476e-05	0.550973		0.00021231	0.41517		1.64286e-05	0.527144		0.000105333	0.552041		2.80476e-05	0.551839
M822T364	T364		3.89365e-05	0.450174		2.71508e-05	0.546979		3.2619e-05	0.550699		1.48283e-05	0.540259		0.000102861	0.535224		0.000139827	0.536612		8.73095e-05	0.536666		5e-06	0.531676		3.65476e-05	0.535859		8e-06	0.541597		1.51587e-05	0.254669		9.71429e-06	0.550973		0.00012354	0.528375		5e-06	0.529123		7.70476e-05	0.552041		2.47619e-05	0.551839
M859T364	T364		1.5e-05	0.524434		0.00023189	0.546979		0.00010677	0.550699		3.98485e-05	0.354414		5.42143e-05	0.535224		2.89293e-05	0.536612		4.93535e-05	0.536666		0.000222167	0.531676		1.5e-05	0.535859		0.00131374	0.541597		0.000329444	0.0310761		1.16667e-05	0.550973		5.71429e-06	0.528375		0.000216381	0.32951		6.77143e-05	0.552041		0.00213398	0.209763
M890T364	T364		0.000245675	0.16983		0.000230647	0.546979		4.53333e-05	0.550699		2.49365e-05	0.540259		3.29618e-05	0.535224		3.93737e-05	0.536612		1.11111e-05	0.536666		2.94048e-05	0.531676		0.000186683	0.535859		0.000165762	0.541597		0.000259603	0.0628344		1.38889e-05	0.550973		0.000228667	0.524924		0.000218635	0.380646		3.86667e-05	0.552041		2.14286e-05	0.551839
M411T365	T365		8.44444e-06	0.531472		3.97347e-05	0.546979		2.85714e-06	0.550699		2.60952e-05	0.540259		2.62222e-05	0.535224		0.000136226	0.536612		9.61825e-05	0.560414		0.000115627	0.531676		6.87302e-05	0.535859		3.06667e-05	0.541597		1.16667e-05	0.283893		1.33333e-05	0.550973		0.000239159	0.419701		0.000105762	0.525044		0.000619333	0.552041		4.11111e-05	0.551839
M728T365	T365		0	0.519153		8.57143e-06	0.546979		1.72222e-05	0.550699		0.000136069	0.495689		1.95e-05	0.535224		0.000521084	0.536612		0.000337263	0.536666		6.49365e-05	0.531676		3.15238e-05	0.535859		5.13333e-05	0.541597		0	0.52681		1.72619e-05	0.550973		6.67857e-05	0.528375		2.30952e-05	0.529123		3.2e-05	0.552041		1.34921e-05	0.551839
M785T365	T365		1.57143e-05	0.506094		5.53889e-05	0.546979		3.33333e-06	0.550699		4.73658e-05	0.540259		5.7233e-05	0.535224		1.44444e-05	0.536612		1.34921e-05	0.536666		6.73016e-05	0.531676		4.79206e-05	0.536381		5.06667e-05	0.541597		0.000101968	0.194444		1.07143e-05	0.550973		1.74444e-05	0.528375		3.57143e-05	0.529123		2.16667e-05	0.552041		6.66667e-06	0.551839
M786T365	T365		2.11429e-05	0.511927		4.48571e-05	0.546979		1.28889e-05	0.550699		4.55007e-05	0.40267		2.06061e-05	0.535224		2.47395e-05	0.536612		2.22222e-05	0.536666		3.07143e-05	0.531676		3.01587e-05	0.536381		4.10476e-05	0.541597		0.000145333	0.146535		2.27778e-05	0.550973		7.77778e-06	0.528375		2.26667e-05	0.529123		8e-06	0.552041		5.71429e-06	0.551839
M787T365	T365		2.12698e-05	0.531472		3.11905e-05	0.546979		5e-06	0.550699		9.06659e-05	0.540259		3.53838e-05	0.535224		2.2746e-05	0.536612		2.43254e-05	0.536666		1.71429e-05	0.531676		6.0119e-05	0.535859		3.90476e-05	0.541597		0.000106349	0.23494		1.84365e-05	0.550973		6.66667e-06	0.528375		0.000111238	0.529123		6.00952e-05	0.552041		5.07063e-05	0.551839
M806T365	T365		0	0.531472		0.000243721	0.529258		1.94444e-05	0.550699		1.77778e-05	0.540259		1.64286e-05	0.535224		4.64553e-05	0.536612		7.57937e-06	0.536666		4.57143e-05	0.531676		0.000313952	0.535859		4e-06	0.541597		0	0.52681		1.56667e-05	0.550973		1e-05	0.528375		9.44444e-06	0.529123		5e-06	0.552041		0.000153017	0.551839
M807T365	T365		0	0.550798		1.92965e-05	0.546979		0.000150921	0.550699		7.00765e-05	0.540259		1.46587e-05	0.535224		5.07157e-05	0.536612		3.25678e-05	0.536666		0.00143127	0.117469		1.51587e-05	0.535859		0.000291762	0.541597		5e-06	0.328895		1.51587e-05	0.554253		5.71429e-06	0.528375		1.7381e-05	0.529123		0.00222367	0.505567		7.27063e-05	0.551839
M841T365	T365		2.71429e-05	0.531472		1.03571e-05	0.546979		0	0.550699		4.15476e-05	0.540259		4.11032e-05	0.535224		4.8938e-05	0.536612		2.34848e-05	0.536666		0	0.531676		6.19048e-06	0.535859		2.7381e-05	0.541597		2.41111e-05	0.517018		2.23333e-05	0.550973		4e-06	0.528375		9e-06	0.529841		3.2381e-05	0.552041		1.98333e-05	0.558533
M842T365	T365		6.66667e-06	0.518011		1.90909e-05	0.546979		2.85714e-06	0.550699		4.04841e-05	0.540259		8.33333e-06	0.535224		7.30159e-06	0.536612		3.52381e-05	0.536666		1.64286e-05	0.531676		2.70556e-05	0.535859		5.26667e-05	0.541597		4.44444e-06	0.52681		0	0.550973		1.71429e-05	0.528375		7.85714e-06	0.529123		6.47143e-05	0.552041		3.91429e-05	0.551839
M881T365	T365		1.07143e-05	0.531472		3.37475e-05	0.546979		8.08254e-05	0.550699		2.04935e-05	0.540259		3.31032e-05	0.535224		2.22381e-05	0.536612		0.000254264	0.536666		0.000102167	0.531676		9.71429e-06	0.535859		4e-06	0.541597		3.33333e-06	0.52681		5.55556e-06	0.550973		7.5e-06	0.528375		2.94286e-05	0.529123		0.000130571	0.552041		3.78492e-05	0.551839
M887T365	T365		0	0.531472		7.34942e-05	0.546979		1.12698e-05	0.550699		2.19798e-05	0.540259		7.30159e-06	0.535224		3.99524e-05	0.536612		7.4241e-05	0.536666		1.44444e-05	0.531676		6.03968e-05	0.535859		3.6381e-05	0.541597		1.06667e-05	0.52681		3.33333e-06	0.550973		3.35238e-05	0.528375		9.71429e-06	0.529123		3.13333e-05	0.552041		4.58492e-05	0.551839
M888T365	T365		1.77778e-05	0.531472		0.000154861	0.482392		2.24444e-05	0.555888		4.7518e-05	0.540259		2.41602e-05	0.535224		0.000196267	0.536612		6.85952e-05	0.536666		8e-06	0.531676		7.70476e-05	0.535859		5.8381e-05	0.541597		0	0.52681		0	0.550973		6.39524e-05	0.528375		0	0.529123		4.60952e-05	0.552041		0.000228865	0.551839
M905T365	T365		2.5e-06	0.531472		3.15397e-05	0.546979		1.48586e-05	0.550699		4e-06	0.541893		2.56032e-05	0.535224		6.78413e-05	0.536612		1.50649e-05	0.536666		4e-06	0.531676		4.4881e-05	0.535859		2.15476e-05	0.541597		0	0.52681		2.61667e-05	0.550973		0.000266103	0.447529		0	0.529123		2.66667e-05	0.552041		1.99603e-05	0.551839
M782T365_1	T365_1		0	0.517397		5.87208e-05	0.546979		7.33333e-06	0.550699		6e-06	0.540259		0.000235851	0.535224		0.000350474	0.536612		1.08889e-05	0.536666		8.57951e-05	0.531676		2.67698e-05	0.535859		2.13333e-05	0.541597		5.71429e-06	0.294161		7.09048e-05	0.550973		6.89206e-05	0.528375		1.77143e-05	0.529123		5.37143e-05	0.552041		0.000104246	0.551839
M783T365_1	T365_1		3.01587e-05	0.38781		0.000202141	0.449984		1.46667e-05	0.550699		3.95642e-05	0.540259		4.23838e-05	0.535224		1.23016e-05	0.536612		1.49127e-05	0.536666		0.00013446	0.531676		1.19444e-05	0.535859		0.00010454	0.541597		8.47619e-05	0.0823654		8.57143e-06	0.550973		1.88333e-05	0.528375		4.8873e-05	0.529123		0	0.552529		0.000115532	0.551839
M784T365_1	T365_1		4.35238e-05	0.531472		9e-06	0.546979		2e-05	0.550699		2.93579e-05	0.540259		9.4741e-05	0.535224		5.27821e-05	0.536612		4.89863e-05	0.536666		2.29286e-05	0.531676		5.10238e-05	0.535859		5.4381e-05	0.541597		4.26984e-05	0.362651		1.39286e-05	0.550973		1.46667e-05	0.528375		1.2381e-05	0.529123		3.4381e-05	0.552041		1.83016e-05	0.551839
M805T365_1	T365_1		4.44444e-06	0.531472		4.72222e-06	0.546979		1.69444e-05	0.464554		1.11111e-05	0.540259		2.04444e-05	0.535224		9.99098e-05	0.536612		4.24921e-05	0.536666		1.4881e-05	0.531676		8.88889e-06	0.535859		0.000154667	0.541597		0	0.52681		0	0.550973		1.80952e-05	0.528375		1.57143e-05	0.533456		1.6e-05	0.552041		0.00020473	0.551839
M782T365_10	T365_10		1.5e-05	0.50451		7.60745e-05	0.546979		0	0.550699		2.23333e-05	0.540259		6.20916e-05	0.535224		1.56667e-05	0.536612		1.92222e-05	0.536841		4.75238e-05	0.531676		9.5e-06	0.535859		6.97143e-05	0.541597		3.64286e-05	0.347339		1.41667e-05	0.550973		3.33333e-06	0.528375		4.89206e-05	0.487411		0	0.552041		3.94127e-05	0.551839
M783T365_10	T365_10		4.14286e-05	0.387921		3.31775e-05	0.546979		6.66667e-06	0.550699		2.88333e-05	0.540259		8.08081e-06	0.535224		5e-06	0.536612		3.37619e-05	0.536666		1.2381e-05	0.531676		2.27619e-05	0.535859		0.000146143	0.541597		0.000225651	0.135658		0	0.550973		4.44444e-06	0.528375		4.65238e-05	0.446349		2.0381e-05	0.552041		7.35159e-05	0.551839
M784T365_10	T365_10		0.000125016	0.355193		1.19444e-05	0.546979		1.39286e-05	0.550699		1.93911e-05	0.540259		2.09524e-05	0.535224		0.000104729	0.536612		1.76007e-05	0.536666		3.81667e-05	0.531676		0.000199746	0.535859		0.00031319	0.541597		0.000567698	0.0130176		1.11111e-05	0.550973		3.11905e-05	0.568713		0.000360222	0.144933		1.46667e-05	0.552041		3.22857e-05	0.561423
M782T365_11	T365_11		0	0.531472		4.2e-05	0.546979		9.04762e-06	0.550699		3.01905e-05	0.540259		4.20397e-05	0.535224		3.14062e-05	0.536612		2.08506e-05	0.536666		1.22222e-05	0.531676		9.04762e-06	0.535859		0.000225857	0.541597		5.36508e-05	0.394824		4.46667e-05	0.550973		1.6746e-05	0.528375		5.32063e-05	0.529123		2.78571e-05	0.552041		6.93413e-05	0.551839
M783T365_11	T365_11		5.27619e-05	0.481725		2.73824e-05	0.546979		0	0.550699		8.76263e-06	0.540259		3.07692e-06	0.535224		6.4057e-05	0.536612		3.30556e-05	0.536666		4.96032e-05	0.531676		1e-05	0.535859		0.000181857	0.541597		1.2381e-05	0.294302		1.22222e-05	0.550973		2.85714e-06	0.528669		6.24286e-05	0.529123		4.73333e-05	0.552041		3.59841e-05	0.551839
M784T365_11	T365_11		0.000169524	0.177939		5.00592e-05	0.546979		2.19048e-05	0.550699		2.10101e-05	0.540259		4e-06	0.535224		6.22222e-06	0.536612		2.00238e-05	0.536666		2.62857e-05	0.531676		0.000257056	0.535859		0.000597175	0.541597		0.000317698	0.0311211		1.87143e-05	0.550973		8.64762e-05	0.528375		0.000667341	0.146999		0.000108476	0.552041		0.000118032	0.551839
M782T365_12	T365_12		0.000125238	0.379492		5.45101e-05	0.546979		6.85714e-06	0.550699		2.90452e-05	0.540259		0.000158613	0.535224		0.000143432	0.536612		3.65159e-05	0.536841		0.000271675	0.531676		0.00018319	0.535859		0.000220238	0.541597		4.47619e-05	0.234587		2.21429e-05	0.550973		6.19048e-06	0.528375		0.000399667	0.380646		1.57143e-05	0.552041		2.89524e-05	0.551839
M783T365_12	T365_12		5.71429e-06	0.487182		2.97727e-05	0.546979		1.33333e-05	0.550699		5.39052e-05	0.537726		8.44444e-06	0.535224		2.6303e-05	0.536612		3.24127e-05	0.536666		4e-06	0.531676		1.33333e-05	0.535859		6.5381e-05	0.541597		0.000162667	0.0851785		5.71429e-06	0.550973		1.05e-05	0.528375		1.51587e-05	0.428599		7.40476e-05	0.552041		3.06349e-05	0.551839
M784T365_12	T365_12		4e-06	0.531472		7.7381e-05	0.546979		8.88889e-06	0.550699		2.58889e-05	0.463421		2.39603e-05	0.535224		5.23112e-05	0.536612		2.45505e-05	0.536666		2.13203e-05	0.531676		2.27381e-05	0.535859		8.6e-05	0.541597		3.71429e-05	0.18787		1.94048e-05	0.550973		0	0.528375		2.80952e-05	0.529123		1.80952e-05	0.552041		5.07937e-05	0.551839
M782T365_13	T365_13		5.71429e-06	0.52597		1.7803e-05	0.546979		4.89841e-05	0.550699		2.23016e-05	0.540259		0.000170359	0.535224		0.000152325	0.536612		4.53175e-05	0.536666		1.55556e-05	0.531676		8.21429e-06	0.535859		4.37143e-05	0.541597		1.33333e-05	0.357114		2.44286e-05	0.550973		1.54286e-05	0.528375		3.51429e-05	0.529123		3.3e-05	0.552041		4.84921e-05	0.551839
M783T365_13	T365_13		0.000293667	0.401485		0.00022511	0.466391		0	0.551129		3.92698e-05	0.540259		4.52381e-05	0.535224		0.000564344	0.38211		9.50238e-05	0.536666		7.88492e-05	0.531676		6.81111e-05	0.535859		0.00028881	0.541597		0.000133968	0.236995		8.01429e-05	0.550973		1.61905e-05	0.528375		0.000233802	0.510622		0.000119429	0.552041		0.000305098	0.551839
M784T365_13	T365_13		2.14286e-05	0.531472		8.33333e-06	0.546979		0	0.550699		8.08081e-06	0.549784		5.93165e-05	0.535224		8.71133e-05	0.536612		4.08889e-05	0.536666		1.83333e-05	0.531676		6.05952e-05	0.535859		2.5381e-05	0.541597		4.5873e-05	0.427753		5.71429e-06	0.550973		7.88095e-05	0.528375		0.000157389	0.529123		1.8e-05	0.552041		2.17381e-05	0.551839
M782T365_14	T365_14		1.68889e-05	0.531472		9.35317e-05	0.546979		4.44444e-06	0.550699		4.2873e-05	0.540259		7.85714e-06	0.535224		4.31349e-05	0.536612		4.33175e-05	0.536666		2.90794e-05	0.531676		5.71429e-06	0.535859		6.67619e-05	0.541597		1.55556e-05	0.221806		9.04762e-06	0.550973		3.33333e-06	0.528375		5.27143e-05	0.47194		3.46667e-05	0.552041		0.000241698	0.551839
M783T365_14	T365_14		7.23016e-05	0.223203		3.02063e-05	0.546979		5.6254e-05	0.550699		3.31515e-05	0.540259		2.14949e-05	0.535224		1.79091e-05	0.536612		1.97143e-05	0.536666		2.79524e-05	0.531676		1.64286e-05	0.535859		2.07143e-05	0.541597		4.09524e-05	0.470098		3.8254e-05	0.550973		0	0.528375		0.000110381	0.308318		0.000146381	0.552041		5.39524e-05	0.551839
M784T365_14	T365_14		6.66667e-06	0.531472		1.72323e-05	0.546979		1.88016e-05	0.550699		0.000106766	0.298261		1.11905e-05	0.535224		1.81818e-06	0.536612		3.85094e-05	0.536666		6.08254e-05	0.531676		6.66667e-06	0.536381		1.6381e-05	0.541597		0.000154508	0.427251		2.38889e-05	0.551512		5.07381e-05	0.528669		9.88413e-05	0.529123		4.71429e-05	0.552041		0	0.551839
M782T365_15	T365_15		3.02222e-05	0.498067		0.000132492	0.546979		6.20873e-05	0.550699		9.44444e-06	0.540259		4.37092e-05	0.535224		1.08333e-05	0.536612		0.000225509	0.536666		5e-06	0.531676		1.06349e-05	0.535859		0.000411714	0.541597		8e-06	0.214048		1.47619e-05	0.550973		0	0.528375		0.000203889	0.44735		4e-06	0.552041		0.00017473	0.551839
M783T365_15	T365_15		5.51111e-05	0.429404		0.000135233	0.546979		3.20476e-05	0.550699		1.78182e-05	0.540259		0.000122867	0.535224		0.000153225	0.536612		0.000159495	0.536666		5.71429e-06	0.531676		2.34524e-05	0.535859		2.86667e-05	0.541597		1.14286e-05	0.331939		1.25e-05	0.550973		5e-06	0.528375		0	0.529123		0.000112524	0.552041		5.50952e-05	0.551839
M782T365_16	T365_16		0.000206413	0.138978		9.34805e-05	0.546979		8.57143e-06	0.550699		1.61905e-05	0.540259		0.000112219	0.535224		0.000128415	0.536612		4.17619e-05	0.536666		0.000153587	0.531676		2.61905e-05	0.535859		0.000342794	0.541597		4.01587e-05	0.0904643		4.53333e-05	0.550973		8.21429e-06	0.534962		0.000263524	0.221274		8e-06	0.552041		8.85159e-05	0.551839
M783T365_16	T365_16		0	0.531472		4.58759e-05	0.546979		9.04762e-06	0.550699		1.8803e-05	0.549784		1.69365e-05	0.535224		0.000119534	0.536612		2.44286e-05	0.536666		1.16667e-05	0.531676		2.85714e-05	0.535859		2.2e-05	0.54553		1.07143e-05	0.52681		7.5e-06	0.550973		2.65714e-05	0.528375		5.92698e-05	0.529123		2.30476e-05	0.552041		2e-05	0.551839
M783T365_17	T365_17		2.91587e-05	0.531472		1.9588e-05	0.546979		5e-06	0.550699		6.28514e-05	0.540259		4.40332e-05	0.535224		3.68434e-05	0.536612		0.000160192	0.536666		5e-06	0.531676		2.8881e-05	0.535859		3.7381e-05	0.541597		3.5381e-05	0.373724		7.96349e-05	0.550973		0	0.528375		0.000185079	0.529123		7.17143e-05	0.552041		9.04762e-06	0.551839
M783T365_18	T365_18		8.59048e-05	0.428893		4.8145e-05	0.546979		0	0.550699		3.57965e-05	0.540259		6.03523e-05	0.535224		3.59935e-05	0.536612		3.69618e-05	0.536666		2.25397e-05	0.531676		1.33333e-05	0.535859		0.000478619	0.541597		0.000214968	0.0910345		1.52381e-05	0.550973		2.55556e-05	0.528375		6.42222e-05	0.419518		6.66667e-06	0.552041		9.45794e-05	0.551839
M783T365_19	T365_19		7.58571e-05	0.495458		0.000141711	0.481183		1.51587e-05	0.550699		2.3873e-05	0.540259		1.57951e-05	0.535224		0.000115434	0.536612		4.89228e-05	0.536666		0.000121317	0.531676		1e-05	0.536381		6.87619e-05	0.541597		2.24444e-05	0.397528		3.33333e-06	0.550973		4.17143e-05	0.531583		4.47619e-05	0.509293		1.33333e-05	0.552041		8.21429e-06	0.551839
M782T365_2	T365_2		8e-06	0.531472		9.79646e-05	0.546979		1.56667e-05	0.550699		7.33333e-06	0.540259		1.19444e-05	0.535224		7.12431e-05	0.536612		3.53889e-05	0.536666		3.7619e-05	0.531676		2.5873e-05	0.535859		2.13333e-05	0.541597		1.64286e-05	0.362651		2.47143e-05	0.550973		4.43254e-05	0.528375		1.64286e-05	0.529123		1.90476e-05	0.552041		3.31111e-05	0.551839
M783T365_2	T365_2		4.31746e-05	0.430833		1.77879e-05	0.546979		4.44444e-06	0.550699		1.1746e-05	0.540259		0.000177898	0.535224		1.12222e-05	0.536612		6.42165e-05	0.536666		6.63175e-05	0.531676		2.35238e-05	0.535859		0.000320571	0.541597		3.35238e-05	0.0761321		1.85714e-05	0.550973		2.33333e-05	0.528375		0.000198492	0.529123		6.66667e-06	0.552041		0.000138833	0.551839
M784T365_2	T365_2		1.16667e-05	0.531472		0.000146685	0.546979		1.08571e-05	0.550699		4.12381e-05	0.540259		7.96782e-05	0.535224		4.05173e-05	0.536612		2.14935e-05	0.536666		5.71429e-06	0.538272		8.44444e-06	0.535859		9.11111e-05	0.541597		0.000124127	0.171535		0	0.550973		0	0.528375		9.71429e-06	0.530448		6.66667e-06	0.552041		0.000173048	0.551839
M805T365_2	T365_2		0	0.531472		3.71587e-05	0.546979		2.85714e-06	0.550699		1.08658e-05	0.540259		2.02778e-05	0.535224		4.61501e-05	0.536612		4.04935e-05	0.536666		0	0.531676		5.71429e-06	0.535859		1.14286e-05	0.541597		0	0.52681		1.42857e-05	0.550973		1.33571e-05	0.528375		1.14286e-05	0.529123		5e-06	0.552041		3.41111e-05	0.551839
M783T365_20	T365_20		6.95238e-05	0.286671		1.80808e-05	0.546979		7.49762e-05	0.550699		1.99848e-05	0.541893		1.57626e-05	0.535224		9.79524e-05	0.536612		5.9684e-05	0.536666		4.58571e-05	0.531676		2.85714e-06	0.535859		4.26667e-05	0.541597		4.44444e-06	0.257012		3.94048e-05	0.550973		3.33333e-06	0.528375		0.000261667	0.280113		0	0.552041		3.65714e-05	0.551839
M783T365_21	T365_21		2.74444e-05	0.528903		2.71313e-05	0.546979		4e-06	0.550699		0.000127889	0.398423		2.02143e-05	0.535224		1.97937e-05	0.536612		6.03968e-05	0.543065		5e-06	0.531676		1.07143e-05	0.535859		5.14286e-05	0.541597		0.000235206	0.183707		5.71429e-06	0.550973		9.44444e-06	0.528375		0	0.529123		6.66667e-06	0.55424		2.34921e-05	0.551839
M783T365_22	T365_22		1.07143e-05	0.531472		5.80743e-05	0.546979		3.81667e-05	0.550699		3.82619e-05	0.540259		2.60159e-05	0.535224		0.000127952	0.536612		7.13745e-05	0.536666		3e-05	0.531676		3.4881e-05	0.535859		9e-06	0.541597		0	0.355251		1.33333e-05	0.550973		2.85714e-06	0.528375		1.33333e-05	0.529123		1.80952e-05	0.552041		2.3e-05	0.554541
M783T365_23	T365_23		3.04762e-05	0.531472		7.42893e-05	0.546979		1.91667e-05	0.550699		5e-06	0.540259		1.56667e-05	0.535224		4.34618e-05	0.536612		2.99935e-05	0.536666		4e-06	0.531676		4.73333e-05	0.535859		1.97619e-05	0.54553		6e-05	0.351794		3.04762e-05	0.550973		1.46667e-05	0.528375		0	0.529123		9.71429e-06	0.552041		1.74603e-05	0.551839
M783T365_24	T365_24		0	0.531472		4.24026e-05	0.546979		0	0.550699		3.14286e-05	0.540259		4.44444e-06	0.535224		6.25729e-05	0.536612		2.40159e-05	0.543252		8.19365e-05	0.531676		2.27619e-05	0.535859		9.94762e-05	0.541597		5.37619e-05	0.266159		5e-06	0.550973		5e-06	0.528375		3.70476e-05	0.529123		3.5381e-05	0.552041		0.000130024	0.551839
M783T365_25	T365_25		3.00317e-05	0.531472		4.63175e-05	0.546979		4.11457e-05	0.550699		3.55505e-05	0.382723		2.16667e-05	0.535224		4.69618e-05	0.536612		0.000157833	0.536666		1.5e-05	0.531676		0	0.536381		2.8e-05	0.541597		6.99048e-05	0.333387		2.12698e-05	0.550973		1.06667e-05	0.531346		3.64444e-05	0.529123		3.43333e-05	0.552041		3.51429e-05	0.551839
M783T365_26	T365_26		4.1381e-05	0.397754		9.74805e-05	0.546979		2.16667e-05	0.550699		1.33889e-05	0.540259		2.32626e-05	0.535224		5.53939e-05	0.536612		2.42063e-05	0.536666		9.19444e-05	0.531676		3.68506e-05	0.535859		0.000124762	0.541597		3.5e-05	0.31671		2.44683e-05	0.550973		6.66667e-06	0.528375		1.53333e-05	0.518329		2.51429e-05	0.552041		2.02143e-05	0.551839
M783T365_27	T365_27		5.06984e-05	0.528903		3.63636e-06	0.546979		3.07143e-05	0.550699		2.11688e-05	0.540259		7e-06	0.535224		1.77778e-05	0.536612		4.2e-05	0.536666		1.94444e-05	0.531676		0.000179571	0.535859		0.000380905	0.541597		0.000344651	0.250943		2.68254e-05	0.550973		2.71429e-05	0.528375		0.000220619	0.529123		1.66667e-05	0.552041		4.49603e-05	0.551839
M783T365_28	T365_28		3.71429e-05	0.519153		0.000259253	0.422875		2.87143e-05	0.550699		2.2246e-05	0.540259		2.79194e-05	0.535224		0.000233466	0.536612		1.63182e-05	0.536666		0.000661175	0.531676		2.44286e-05	0.535859		1.48571e-05	0.54261		3.11429e-05	0.306854		9.71429e-06	0.550973		5.83333e-06	0.528375		6.66667e-06	0.529123		0.000100381	0.552041		3.14127e-05	0.551839
M783T365_29	T365_29		4.36508e-05	0.465517		9.55146e-05	0.546979		1.4881e-05	0.550699		1.39683e-05	0.540259		1.54697e-05	0.535224		7.61522e-05	0.536612		2.57143e-05	0.54619		5.60317e-05	0.531676		4.3e-05	0.535859		0.000592143	0.541597		0.000135063	0.1908		5.38095e-05	0.550973		6.66667e-06	0.528375		6.2381e-05	0.457251		0.000196381	0.552041		0.000332367	0.551839
M782T365_3	T365_3		0	0.531472		2.55159e-05	0.546979		0	0.550699		4.26132e-05	0.540259		1.15794e-05	0.535224		6.77778e-05	0.536612		5.08326e-05	0.536666		4.57063e-05	0.531676		1.06667e-05	0.535859		5.71429e-06	0.541597		3.25397e-05	0.36557		1.14286e-05	0.550973		2.6e-05	0.528375		4.24444e-05	0.529123		3.32381e-05	0.552041		3.01905e-05	0.551839
M783T365_3	T365_3		6.31508e-05	0.399664		6.15317e-05	0.546979		4e-06	0.550699		2.24141e-05	0.540259		0.000157666	0.535224		5.45455e-06	0.536612		4.54603e-05	0.536666		0.000238643	0.531676		0	0.535859		7.50476e-05	0.541597		4.81587e-05	0.250155		2.61429e-05	0.550973		2.14286e-05	0.528375		3.60476e-05	0.529123		8e-06	0.552041		3.4881e-05	0.551839
M784T365_3	T365_3		1.7381e-05	0.531472		3.46385e-05	0.546979		2.85714e-06	0.550699		2.57381e-05	0.540259		2.09524e-05	0.535224		3.39048e-05	0.536612		2.74921e-05	0.536666		3.59365e-05	0.531676		1.19048e-05	0.535859		0.000122857	0.541597		3.68254e-05	0.439677		0	0.550973		2.33333e-05	0.528375		0	0.529123		1.46667e-05	0.552041		5.9754e-05	0.551839
M783T365_30	T365_30		8.48254e-05	0.430833		0.000107223	0.546979		9.04762e-06	0.550699		9e-06	0.540259		2.77698e-05	0.510409		0.000624499	0.536612		7.19776e-05	0.536666		2.5e-06	0.531676		1.57143e-05	0.535859		0.000214762	0.541597		4.83333e-05	0.362651		3.90952e-05	0.550973		1.28571e-05	0.528375		5.45397e-05	0.529123		1.2381e-05	0.552041		4.20491e-05	0.551839
M782T365_4	T365_4		4.44444e-06	0.531472		4.02633e-05	0.546979		1.84921e-05	0.550699		8.179e-05	0.540259		1.75e-05	0.535224		3.62778e-05	0.536612		0.000122341	0.536666		1.42857e-05	0.531676		3.32381e-05	0.535859		1.44444e-05	0.541597		0.00010746	0.359196		3.33333e-06	0.550973		8.21429e-06	0.528375		2.46667e-05	0.529123		3.56667e-05	0.552041		9.35952e-05	0.551839
M783T365_4	T365_4		7.04444e-05	0.360422		5.33759e-05	0.546979		0	0.550699		2.11364e-05	0.540259		4.66667e-05	0.535224		9.12814e-05	0.536612		2.47143e-05	0.536666		0.0001461	0.531676		2.81667e-05	0.535859		0.000138905	0.541597		0.000179048	0.0483777		2.21429e-05	0.550973		1.77143e-05	0.528375		6.20476e-05	0.439989		4.38095e-05	0.552041		8.69048e-06	0.551839
M784T365_4	T365_4		2.52698e-05	0.531472		0.000106757	0.546979		2.70952e-05	0.550699		1.68333e-05	0.540259		1.62222e-05	0.535224		7.98095e-05	0.536612		1.45238e-05	0.536841		0.000200637	0.531676		2.5e-06	0.535859		3.2381e-05	0.542724		0	0.52681		1.16667e-05	0.550973		5e-06	0.528375		1.25e-05	0.529123		2.70476e-05	0.552041		8.04603e-05	0.551839
M782T365_5	T365_5		4.5254e-05	0.48594		0.000280379	0.514781		7.93175e-05	0.550699		2.11667e-05	0.540259		0.000293113	0.535224		5.69928e-05	0.536612		3.42309e-05	0.536666		4.63333e-05	0.531676		0	0.535859		0.000135048	0.541597		1.95094e-05	0.318171		6.66667e-06	0.550973		0	0.528375		9.04762e-06	0.529123		1e-05	0.552041		0.000336071	0.543005
M783T365_5	T365_5		1.64286e-05	0.511927		0.000102595	0.546979		0	0.550699		0	0.540259		1.22222e-05	0.535224		7.42006e-05	0.536612		6.01349e-05	0.536666		3.26587e-05	0.531676		4.79762e-05	0.535859		0	0.541597		1.14286e-05	0.213201		1.3e-05	0.550973		2.4881e-05	0.528375		3.41905e-05	0.529123		0	0.552041		0.000127063	0.551839
M784T365_5	T365_5		8.84921e-05	0.380641		4.57335e-05	0.546979		3.33333e-06	0.550699		5.55556e-05	0.540259		0.000193825	0.535224		5.29726e-05	0.536612		2.4329e-05	0.536666		4.55397e-05	0.531676		7.85714e-06	0.535859		0.000506968	0.541597		0.000183127	0.0850511		5.63651e-05	0.550973		0	0.528375		9.15873e-05	0.529123		1.37143e-05	0.552041		4.64524e-05	0.551839
M782T365_6	T365_6		6.86508e-05	0.506094		0.00089193	0.191428		3.30159e-05	0.550699		2.44286e-05	0.540259		4.02092e-05	0.535224		0.000283159	0.536612		1.78896e-05	0.536666		3.40476e-05	0.531676		0.000116667	0.535859		9e-06	0.541597		7.04762e-05	0.454201		5.46429e-05	0.550973		0	0.528375		3.46667e-05	0.529123		1e-05	0.552041		0.000109143	0.551839
M783T365_6	T365_6		5.6e-05	0.506094		0.00016329	0.546979		8.57143e-06	0.550699		1.28889e-05	0.540259		3.36364e-05	0.535224		3.31313e-05	0.536612		6.43745e-05	0.536666		2.71429e-05	0.531676		2.60556e-05	0.535859		0.000150952	0.541597		8.49048e-05	0.212958		3.25e-05	0.550973		2.85714e-06	0.528375		2.18254e-05	0.529123		1.13333e-05	0.552041		8.06349e-05	0.551839
M784T365_6	T365_6		4.94286e-05	0.489811		7.94603e-05	0.546979		2.38095e-05	0.550699		0	0.540259		2.88016e-05	0.535224		0.000110214	0.536612		5e-06	0.536666		4e-06	0.531676		2.98571e-05	0.535859		2.4381e-05	0.541597		8.11429e-05	0.395896		1.14286e-05	0.550973		1.93254e-05	0.528375		9e-06	0.529123		1e-05	0.552041		2.81905e-05	0.551839
M782T365_7	T365_7		1.37143e-05	0.531472		2.70794e-05	0.546979		1.23016e-05	0.550699		1.79444e-05	0.540259		1.39365e-05	0.535224		8.90967e-05	0.536612		9.71429e-06	0.536666		1.07143e-05	0.531676		2.82143e-05	0.535859		2.8381e-05	0.541597		4.60159e-05	0.427753		2.8373e-05	0.550973		9.04762e-06	0.528375		6.66667e-06	0.529123		1.6e-05	0.552041		2.87143e-05	0.551839
M783T365_7	T365_7		1.87143e-05	0.450658		0.000258763	0.486616		1.44444e-05	0.550699		2.56032e-05	0.540259		9.39416e-05	0.535224		0.00071607	0.536612		4.44365e-05	0.551031		0.000492143	0.531676		2.14603e-05	0.535859		0.000224	0.541597		0	0.517475		2.35238e-05	0.550973		0	0.528669		9.53175e-05	0.529123		1.06667e-05	0.552041		0.000410286	0.551839
M784T365_7	T365_7		3.53016e-05	0.355193		1.75794e-05	0.546979		7.92698e-05	0.550699		5.83333e-06	0.540259		1.43975e-05	0.535224		4.50339e-05	0.536612		0.000231035	0.536666		1.83333e-05	0.531676		5.65079e-05	0.535859		3.27619e-05	0.541597		4.3873e-05	0.303153		4.59048e-05	0.550973		0.00021627	0.516421		0.000367175	0.268474		0.000100095	0.552041		1.39286e-05	0.551839
M782T365_8	T365_8		0	0.531472		9.75702e-05	0.546979		0	0.550699		1.54444e-05	0.540259		1.55e-05	0.535224		5.84127e-05	0.536612		4.01508e-05	0.536666		3.92063e-05	0.531676		0.000100373	0.535859		1.16667e-05	0.541597		3.13333e-05	0.401093		3.11508e-05	0.550973		0	0.531768		7.30159e-06	0.529123		0	0.552041		0.000174548	0.551839
M783T365_8	T365_8		9.09524e-05	0.23075		5.73911e-05	0.546979		1.61111e-05	0.550699		1.98333e-05	0.540259		9.60079e-05	0.535224		3.7938e-05	0.536612		2.52778e-05	0.536666		3.26667e-05	0.531676		0	0.535859		0.00067619	0.541597		0.000237449	0.0454632		1.7e-05	0.550973		3.8254e-05	0.528375		0.000108048	0.328072		2.97143e-05	0.552041		0.000338119	0.551839
M784T365_8	T365_8		0.000168587	0.26737		7.51126e-05	0.546979		9.72222e-05	0.550699		3.03629e-05	0.540259		8.25556e-05	0.535224		3.97633e-05	0.536612		1.25e-05	0.536666		6.85714e-06	0.531676		1.85714e-05	0.535859		2.8e-05	0.541597		2.8254e-05	0.205714		1.74603e-05	0.550973		0.000228944	0.503682		0.000175024	0.336213		0.000114048	0.552041		5.49048e-05	0.551839
M782T365_9	T365_9		0.000123302	0.447369		0.000192915	0.425368		5.55556e-06	0.550699		2.85714e-06	0.540259		0.000152196	0.535224		6.44113e-05	0.536612		6.0119e-05	0.536666		0.000147714	0.531676		1.85714e-05	0.535859		0.000224381	0.541597		3.75873e-05	0.373724		1.53333e-05	0.550973		5e-06	0.528375		3.41667e-05	0.529123		3.06667e-05	0.552041		0.000389828	0.551839
M783T365_9	T365_9		3.2619e-05	0.50451		1.56364e-05	0.546979		9e-06	0.550699		4.64841e-05	0.540259		5.76111e-05	0.535224		3.54776e-05	0.536612		3.1461e-05	0.536666		3.39286e-05	0.531676		8.77619e-05	0.535859		2.16667e-05	0.541597		3.98571e-05	0.196196		1.79286e-05	0.550973		9.71429e-06	0.528375		4.44444e-06	0.529123		1.57143e-05	0.552041		6.94444e-06	0.551839
M784T365_9	T365_9		0.000498746	0.0902138		2.68571e-05	0.546979		1.47143e-05	0.550699		3.4e-05	0.540259		2.27302e-05	0.535224		0.000110026	0.536612		1.03333e-05	0.536666		4.87302e-05	0.531676		0.000421698	0.535859		0.00174014	0.541597		0.000331016	0.0220679		7.71111e-05	0.550973		0.000162833	0.528375		0.00140376	0.0787047		0.000357619	0.552041		1.66667e-05	0.551839
M706T366	T366		1.33333e-05	0.531472		2.52857e-05	0.546979		3.35238e-05	0.550699		0.00319333	0.0025937		2.42482e-05	0.535224		2.76537e-05	0.536612		0.000570592	0.536666		9e-06	0.531676		3.07692e-06	0.535859		8.6e-05	0.541597		0.0011798	0.0062886		5.10794e-05	0.550973		1.13333e-05	0.528375		0.000376524	0.249922		2.86667e-05	0.552041		6.47857e-05	0.551839
M707T366	T366		1.14286e-05	0.531472		1.26753e-05	0.546979		1.24444e-05	0.550699		0.00318858	0.00180335		6.04502e-05	0.535224		4.56667e-05	0.536612		0.00125609	0.536666		1.7381e-05	0.531676		5.71429e-06	0.535859		2.07143e-05	0.541597		0.001223	0.020097		2.75e-05	0.550973		1e-05	0.528375		4.70238e-05	0.328072		6.40952e-05	0.552041		8.07937e-05	0.551839
M784T366	T366		5.18586e-05	0.506094		8.90882e-05	0.546979		2.85714e-06	0.550699		0.000195224	0.540259		0.00011267	0.535224		5.84124e-05	0.536612		1.10714e-05	0.536666		9.95772e-05	0.531676		2.06667e-05	0.536381		6.84762e-05	0.541597		6.58095e-05	0.1908		3.45238e-05	0.550973		1.33333e-05	0.528375		4.51429e-05	0.529123		1.2e-05	0.552041		1.61905e-05	0.551839
M793T366	T366		0.00250605	0.0309625		0.000941783	0.292132		7.38492e-05	0.517029		2.13889e-05	0.540528		0.000217831	0.535224		4.50736e-05	0.536612		6.31587e-05	0.536666		0.000871349	0.494493		0.000950605	0.535859		0.00127233	0.541597		0.00122622	0.00683109		0.00177269	0.248282		0.00183633	0.091234		0.00252462	0.0910377		7.70476e-05	0.552041		1.90476e-05	0.551839
M783T366_1	T366_1		5e-05	0.506094		0.000137772	0.546979		0	0.550699		0.000184947	0.540259		6.16895e-05	0.535224		3.36349e-05	0.536612		3.56667e-05	0.536666		6.96667e-05	0.531676		5e-06	0.536381		7.46667e-05	0.541597		9.67302e-05	0.179817		1.81667e-05	0.550973		1.77143e-05	0.528375		5.96032e-05	0.529123		1.6e-05	0.552041		2.4e-05	0.551839
M783T366_2	T366_2		3.40476e-05	0.475128		0.000159122	0.546979		3.44286e-05	0.550699		9.88326e-05	0.540259		8.4018e-05	0.535224		1.25e-05	0.536612		6.41825e-05	0.536666		1.7e-05	0.531676		5.71429e-06	0.535859		0.000823429	0.541597		0.000185841	0.0587042		1e-05	0.550973		3.10476e-05	0.528375		0.000226873	0.525189		1.6e-05	0.552041		0.000284389	0.551839
M794T367	T367		0.00252424	0.00456951		0.00058485	0.292132		0.000273333	0.464554		4.27778e-05	0.540259		0.00032145	0.44043		2.85101e-05	0.536612		0.000162649	0.536666		0.00152049	0.121904		0.00214734	0.278532		0.000389167	0.541597		0.00138114	0.00133355		0.000844968	0.315014		0.00208291	0.0455282		0.00173787	0.0251746		0.000188714	0.552041		3.92381e-05	0.551839
M184T369	T369		0.000127683	0.296719		1.59444e-05	0.546979		8.21429e-06	0.550699		6.59401e-05	0.469522		0	0.535224		1.57143e-05	0.536612		6.29921e-05	0.536666		4.2e-05	0.531676		2.85714e-06	0.535859		3.4e-05	0.541597		0.000566492	0.0233264		2.30952e-05	0.550973		6.35714e-05	0.528375		0.000116952	0.460166		6.66667e-06	0.552041		2.53016e-05	0.552004
M810T369	T369		0	0.531472		4.44444e-06	0.546979		5.0873e-05	0.550699		3.90188e-05	0.540259		1.08889e-05	0.535224		3.00173e-05	0.536612		7.65873e-05	0.536666		5.06537e-05	0.531676		4.58571e-05	0.535859		0.000157762	0.541597		2.63333e-05	0.223564		8e-06	0.550973		0	0.528375		8.07937e-05	0.529123		4.0381e-05	0.552041		8.45873e-05	0.551839
M809T369_1	T369_1		0	0.558644		4.72222e-06	0.546979		1.13333e-05	0.550699		1.24365e-05	0.540259		7.35339e-05	0.535224		3.71825e-05	0.536612		6.98968e-05	0.536666		2.5e-06	0.531676		5e-06	0.535859		1.35238e-05	0.541597		0	0.52681		0.000184273	0.550973		1.55556e-05	0.528375		2.5e-05	0.529123		2.2e-05	0.552041		1.6746e-05	0.551839
M809T369_2	T369_2		8.88889e-06	0.531472		1.69293e-05	0.546979		2.84444e-05	0.550699		2.11061e-05	0.537726		1.98737e-05	0.535224		1.47143e-05	0.536612		3.46854e-05	0.536666		7.75397e-05	0.531676		1.84444e-05	0.535859		0.000147238	0.541597		0.000115889	0.155626		0	0.550973		9.16667e-06	0.528375		6.83016e-05	0.513716		4.14921e-05	0.552041		0.000231901	0.551839
M761T370	T370		3.60317e-05	0.531472		5.52468e-05	0.546979		0.00014332	0.550699		0.000159995	0.526594		1.9684e-05	0.535224		2.17778e-05	0.536612		1.36508e-05	0.536666		0	0.531676		0.000198024	0.535859		4e-06	0.541597		0.000475968	0.0149859		0.000574651	0.250447		1.57143e-05	0.528375		4.0381e-05	0.434493		8.38095e-05	0.552041		0.000430984	0.551839
M762T370	T370		1.7381e-05	0.531472		3.95657e-05	0.546979		0.000181452	0.550699		3.63506e-05	0.540259		6.87648e-05	0.535224		3.1684e-05	0.53908		7.67677e-06	0.536666		1.05e-05	0.531676		0.00017417	0.535859		2.74286e-05	0.541597		0.000199746	0.0338626		0.000141833	0.532186		1.60173e-05	0.528375		0.000101095	0.382541		6.87619e-05	0.552041		0.000464746	0.551839
M763T370	T370		0	0.535803		4.12698e-05	0.546979		1.07143e-05	0.550699		0.000273799	0.31567		0.000122206	0.535224		4.62857e-05	0.536612		2.07937e-05	0.536666		2.07143e-05	0.531676		7.37143e-05	0.535859		1.7e-05	0.541597		0.000163762	0.0563484		0.000161151	0.446341		4e-06	0.528375		3.33333e-06	0.529123		3.6381e-05	0.552041		0.00039729	0.551839
M781T370	T370		3.81746e-05	0.419288		6.26241e-05	0.546979		0	0.565286		6.19048e-06	0.540259		0.000207165	0.394209		4.93824e-05	0.536612		1.35714e-05	0.536666		4.66667e-05	0.531676		8.33333e-06	0.535859		0.000168286	0.541597		0.000121683	0.196196		2.30952e-05	0.550973		5.09048e-05	0.528375		4.99048e-05	0.529123		4e-06	0.552041		0.000118389	0.551839
M782T370	T370		2.44444e-05	0.43207		3.8e-05	0.546979		5e-06	0.568758		6.66667e-06	0.540259		6.11825e-05	0.510409		1.73333e-05	0.536612		4.60397e-05	0.536666		3.52857e-05	0.531676		5.35714e-06	0.535859		9.45238e-05	0.541597		5.28571e-05	0.196196		3.33333e-06	0.550973		2.1381e-05	0.528375		3.97619e-05	0.529123		6.66667e-06	0.552041		6.37698e-05	0.551839
M817T370	T370		0	0.531472		0.000355743	0.546979		3.15476e-05	0.550699		0.000110466	0.540259		0.000431906	0.535224		2.13499e-05	0.53688		6.87302e-05	0.536666		2.68571e-05	0.531676		0.00024286	0.535859		4e-05	0.541597		6.66667e-06	0.52681		0.000201262	0.550973		2.97619e-05	0.528375		1.64286e-05	0.529123		2.26667e-05	0.552041		0.00106591	0.551839
M881T370	T370		5.66905e-05	0.288433		5.17792e-05	0.546979		5.8119e-05	0.550699		1.24127e-05	0.540473		8.72273e-05	0.535224		2.42222e-05	0.536612		4.15238e-05	0.536666		3.50317e-05	0.531676		1.51587e-05	0.535859		3.40476e-05	0.541597		5.05397e-05	0.0405237		2.85714e-06	0.550973		9.31508e-05	0.528375		5.75714e-05	0.428802		2.51429e-05	0.554354		3.49524e-05	0.551839
M760T370_1	T370_1		0	0.540179		0.00012834	0.519363		8.34127e-05	0.550699		0.000526423	0.135413		0.000212284	0.350219		2.88333e-05	0.536612		8.95029e-05	0.536666		0.000265365	0.531676		0.000419579	0.535859		0.000669619	0.541597		0.000245016	0.0313435		0.00043354	0.313694		1.23016e-05	0.528375		1.07143e-05	0.487411		0.000115143	0.552041		1.91667e-05	0.551839
M758T370_1	T370_1		9.04762e-06	0.531472		2.00238e-05	0.550965		0.000540603	0.550699		1.7e-05	0.540259		4.64719e-05	0.535224		3.97143e-05	0.536612		0.000171341	0.536666		2.85714e-06	0.531676		0.000125508	0.535859		6.40952e-05	0.541597		7.98254e-05	0.315714		1.4e-05	0.550973		4.44444e-06	0.528375		6.21429e-05	0.529123		2.57143e-05	0.552041		0.00019677	0.551839
M759T370_1	T370_1		5.55556e-05	0.531472		3.07222e-05	0.546979		0.000308119	0.550699		1.65079e-05	0.540259		3.9e-05	0.535224		0.000191101	0.536612		4.44444e-06	0.536666		3.38889e-05	0.531676		0.000134349	0.535859		3.58333e-05	0.541597		0.000160302	0.0427184		0.000221063	0.455236		1.34921e-05	0.529301		7.66667e-05	0.370929		2.96667e-05	0.552041		0.000265619	0.551839
M758T370_10	T370_10		3.84127e-05	0.531472		1.88205e-05	0.546979		1.32143e-05	0.550699		0.000134369	0.471643		1.73016e-05	0.535224		3.89603e-05	0.536612		1.94228e-05	0.536666		1e-05	0.531676		0.000106325	0.535859		2.8e-05	0.541597		0.000164556	0.0356859		0.000319937	0.41908		4e-06	0.528375		5.78571e-05	0.390921		0.000122571	0.552041		3.64683e-05	0.551839
M759T370_10	T370_10		4.44444e-06	0.531472		2.90404e-05	0.546979		2.71111e-05	0.550699		5.47778e-05	0.492326		4.22619e-05	0.535224		3.13889e-05	0.536612		2.43182e-05	0.536666		5e-06	0.531676		0.000298151	0.535859		1e-05	0.541597		0.000165603	0.0595566		5.64286e-05	0.418742		2.85714e-06	0.528375		1.06667e-05	0.480735		1.73333e-05	0.552529		0.000362892	0.551839
M760T370_10	T370_10		2.14286e-05	0.531472		2.14603e-05	0.546979		3.45556e-05	0.550699		1.47561e-05	0.540259		2.08254e-05	0.535224		2.32323e-05	0.536612		2.31349e-05	0.536666		8.44444e-06	0.531676		7.75e-05	0.535859		3.26667e-05	0.541597		0.000135873	0.118554		0.00011419	0.550973		8.57143e-06	0.528375		1.33333e-05	0.425472		0.000224714	0.552041		0.000341563	0.551839
M758T370_11	T370_11		4.56587e-05	0.531472		1.53182e-05	0.546979		1.87143e-05	0.550699		1.58889e-05	0.540259		7.5e-06	0.535224		6.23593e-05	0.536612		5.10079e-05	0.536666		1.86667e-05	0.531676		0.000121525	0.535859		7.30476e-05	0.541597		0.000108079	0.0976889		0.00029619	0.550973		1.46667e-05	0.528375		0.000182	0.355856		1.8e-05	0.552041		5.85556e-05	0.551839
M759T370_11	T370_11		3.15397e-05	0.519153		0	0.546979		4.8127e-05	0.550699		0.000107092	0.537726		4.90909e-05	0.535224		6.26263e-06	0.536612		3.69841e-05	0.536666		2.20476e-05	0.531676		7.94524e-05	0.535859		2.14286e-05	0.541597		0.000230603	0.0410649		0.000289992	0.359082		1.52381e-05	0.528375		0.000106063	0.446349		1.66667e-05	0.55424		8.77698e-05	0.551839
M760T370_11	T370_11		2.40476e-05	0.531472		3.49697e-05	0.546979		0.00015	0.541597		3.69632e-05	0.540259		1.77143e-05	0.535224		2.48535e-05	0.536612		4.5e-06	0.536666		1.13889e-05	0.531676		6.44603e-05	0.535859		0.000280405	0.541597		5.71429e-06	0.295339		3.46349e-05	0.550973		0	0.528375		1.73333e-05	0.529123		2.13333e-05	0.552529		0.000178143	0.551839
M758T370_12	T370_12		0	0.531472		8.47987e-05	0.546979		8.21429e-06	0.550699		2.72799e-05	0.522283		6.26082e-05	0.535224		5.47727e-05	0.536612		6.03889e-05	0.536666		1.66667e-05	0.531676		0.000166714	0.535859		1.16667e-05	0.541597		3.77778e-05	0.478314		7.77778e-06	0.550973		1.80952e-05	0.528375		1e-05	0.529123		2.14286e-05	0.552041		0.000419781	0.551839
M759T370_12	T370_12		1.93651e-05	0.531472		1.79365e-05	0.546979		1.56429e-05	0.550699		2.46667e-05	0.540259		9.52381e-06	0.535224		4.67323e-05	0.536612		1.25e-05	0.536841		5e-06	0.531676		4.5e-05	0.535859		2.85714e-06	0.541597		8.04444e-05	0.148598		5.21111e-05	0.550973		0	0.528375		1.01587e-05	0.529123		2.0381e-05	0.552041		6.42778e-05	0.551839
M760T370_12	T370_12		1.37143e-05	0.531472		9e-06	0.546979		5.07937e-06	0.550699		7.75952e-05	0.495689		0.000116582	0.535224		4.81364e-05	0.536612		4.54719e-05	0.536666		5.40714e-05	0.531676		2.51587e-05	0.535859		2e-05	0.541597		1.61111e-05	0.0973137		0.00015419	0.315014		5e-06	0.528375		0	0.532581		4.70952e-05	0.552041		1.30159e-05	0.551839
M758T370_13	T370_13		0	0.531472		2.5e-06	0.546979		6.15397e-05	0.550699		3.75974e-05	0.469522		4.83182e-05	0.535224		8.66667e-06	0.536612		1.33889e-05	0.536666		2.5e-06	0.531676		4.57381e-05	0.535859		0.00010519	0.541597		1.96667e-05	0.395767		2.23333e-05	0.550973		1.94444e-05	0.528375		1.47143e-05	0.535862		2.66667e-05	0.552041		0.000232154	0.551839
M759T370_13	T370_13		0.000130579	0.439318		3.9246e-05	0.546979		0.00041677	0.473371		7.5e-06	0.540259		9.77273e-06	0.535224		0.000121875	0.536612		5.99271e-05	0.536666		7.50159e-05	0.531676		3.29365e-05	0.535859		3.80952e-05	0.541597		0.000616651	0.0795505		0.000117463	0.550973		2.69841e-05	0.528375		0.000164048	0.529123		3.40952e-05	0.552041		0.000235341	0.551839
M760T370_13	T370_13		8.04127e-05	0.473771		0.000193305	0.546979		6.66667e-06	0.550699		1.04935e-05	0.540259		0.000170966	0.535224		1.11508e-05	0.536612		8.64141e-05	0.536666		5.46984e-05	0.531676		0.000500944	0.278532		0.000209524	0.541597		1.96032e-05	0.16079		0.000584135	0.216834		8.98571e-05	0.528375		0.000408643	0.353706		0.000210857	0.552041		5.74603e-05	0.551839
M758T370_14	T370_14		0.000111571	0.531472		6.9697e-06	0.546979		0.000131452	0.550699		2.23016e-05	0.540259		1.76349e-05	0.535224		7.70527e-05	0.536612		0.000190053	0.536666		2.41905e-05	0.531676		0.000487984	0.535859		2.06667e-05	0.541597		0.000123414	0.0660868		5.17302e-05	0.550973		2.1381e-05	0.528375		3.33333e-06	0.529123		1.66667e-05	0.552041		0.000678794	0.551839
M759T370_14	T370_14		8.57143e-06	0.531472		9e-06	0.546979		8.93254e-05	0.550699		1.26118e-05	0.540259		7.39567e-05	0.535224		2.22222e-05	0.536612		5.80189e-05	0.536666		2.54762e-05	0.531676		5.10794e-05	0.535859		6.66667e-05	0.541597		1.87143e-05	0.314799		0.000134222	0.47101		5.14921e-05	0.528375		0	0.529123		6.8e-05	0.552041		0.000180937	0.551839
M759T370_15	T370_15		5.26984e-05	0.470149		6.4246e-05	0.546979		2.81587e-05	0.550699		9.77273e-06	0.540259		9.93006e-05	0.535224		3.73283e-05	0.536612		5.15476e-05	0.536666		4.44444e-06	0.531676		7.77778e-06	0.535859		1.2381e-05	0.541597		2.46667e-05	0.426693		0.000221349	0.455236		1.44048e-05	0.528375		6.84762e-05	0.529123		5.6e-05	0.552041		3.93651e-05	0.551839
M759T370_16	T370_16		3.4127e-05	0.531472		2.17872e-05	0.552767		6.5381e-05	0.550699		5.83333e-06	0.540259		3.56905e-05	0.535224		6.55317e-05	0.536612		1.71032e-05	0.536666		5.71429e-06	0.531676		0.000345032	0.535859		3.96667e-05	0.541597		9.64127e-05	0.0908348		0.000407333	0.506674		5.71429e-06	0.528375		0.00021254	0.406302		9.10476e-05	0.552041		0.000158144	0.551839
M759T370_17	T370_17		1.45238e-05	0.531472		2.64286e-05	0.546979		1.55e-05	0.550699		4.4083e-05	0.4793		8.88889e-06	0.535224		2.76905e-05	0.53675		3.07778e-05	0.536666		2.5e-06	0.531676		8.39524e-05	0.535859		2.57143e-05	0.541597		6.57619e-05	0.0447645		9.70635e-05	0.353341		0	0.528375		1.66667e-05	0.529123		2.3e-05	0.552041		0.000152009	0.551839
M759T370_18	T370_18		1.64286e-05	0.531472		1.26263e-05	0.546979		0.000110119	0.550699		1.33333e-05	0.540259		3.56595e-05	0.535224		3.89177e-05	0.536612		2.84683e-05	0.536666		4.25238e-05	0.531676		6.3619e-05	0.535859		4.5e-05	0.541597		1.90476e-05	0.193594		0.000177349	0.53291		1.72222e-05	0.528375		2.31111e-05	0.529123		8.27143e-05	0.552041		0.000252516	0.551839
M759T370_19	T370_19		0	0.532559		2.47071e-05	0.546979		1.07143e-05	0.550699		1.09848e-05	0.540259		1.4381e-05	0.535224		8.44444e-06	0.543326		6.80556e-05	0.536666		2.19048e-05	0.531676		1.23333e-05	0.535859		2e-05	0.541597		5e-06	0.52681		4e-06	0.550973		5.71429e-06	0.528375		3.2381e-05	0.529123		7.21905e-05	0.556019		2.98124e-05	0.551839
M760T370_2	T370_2		6.90794e-05	0.531472		2.9596e-05	0.546979		2.74444e-05	0.550699		5.45567e-05	0.540259		2.1246e-05	0.535224		2.55714e-05	0.536612		1.32698e-05	0.536666		4.93333e-05	0.531676		0.000680643	0.535859		8.80952e-05	0.541597		9.60317e-05	0.0174648		0.000991754	0.138501		3.22857e-05	0.528375		2.85714e-06	0.529123		0.000133333	0.552041		0.000182311	0.551839
M758T370_2	T370_2		2.71429e-05	0.531472		2.60794e-05	0.546979		0.000125341	0.550699		1.12626e-05	0.540259		4.06775e-05	0.535224		6.41905e-05	0.536612		8.37332e-05	0.536666		2.28571e-05	0.531676		5.36032e-05	0.535859		4.03333e-05	0.541597		9.16508e-05	0.138172		0.000104952	0.550973		2.12698e-05	0.528375		2.47619e-05	0.529123		1.06667e-05	0.552041		3.05411e-05	0.551839
M759T370_2	T370_2		5.38095e-05	0.531472		3.33442e-05	0.547631		4.57143e-05	0.550699		2.03175e-05	0.540473		2.62244e-05	0.535224		5.78045e-05	0.536612		3.14683e-05	0.536666		3.33333e-06	0.531873		0.00016569	0.535859		2.46667e-05	0.541597		9.02381e-05	0.52681		0.000197833	0.446341		8.33333e-06	0.528375		1.32143e-05	0.529123		1.33333e-05	0.552041		3.3373e-05	0.551839
M759T370_20	T370_20		4.38095e-05	0.531472		2.33016e-05	0.546979		2.36667e-05	0.551126		0.000170514	0.471643		0.000156857	0.535224		3.53261e-05	0.536612		3.60476e-05	0.536666		1.99444e-05	0.531676		0.000324619	0.535859		1e-05	0.541597		0.000549619	0.01236		0.00134306	0.248282		0.000106508	0.528375		4.39286e-05	0.353706		7.77143e-05	0.552041		6.76277e-05	0.551839
M760T370_3	T370_3		3.5873e-05	0.531472		6.85714e-06	0.546979		0.000126468	0.550699		3.04762e-05	0.540259		8.08413e-05	0.535224		2e-05	0.536612		4.01515e-05	0.536666		0	0.531676		6.02381e-05	0.536725		2.8e-05	0.541597		0.000186873	0.0586349		0.000118214	0.550973		4.44444e-06	0.528375		1.37143e-05	0.526783		4e-06	0.552041		0.000137749	0.551839
M758T370_3	T370_3		2.13333e-05	0.531472		4.77778e-05	0.546979		9.34286e-05	0.550699		1.48658e-05	0.540259		1.87778e-05	0.535224		5.10159e-05	0.536612		3.0246e-05	0.536666		1.42857e-05	0.531676		0.000363159	0.535859		8.62381e-05	0.541597		0.000108889	0.205003		0.000102421	0.550973		6.66667e-06	0.528375		1.5873e-05	0.529123		6.30952e-05	0.552041		0.000658619	0.531276
M759T370_3	T370_3		5.18254e-05	0.531472		2.62872e-05	0.546979		0.000165968	0.550699		0.000363364	0.4793		5.01205e-05	0.535224		0.00010416	0.536612		2.34762e-05	0.536666		9.16667e-06	0.531676		5.03095e-05	0.535859		8.33333e-06	0.541597		0.000567984	0.0239205		0.000276952	0.550973		3.33333e-06	0.528375		8e-06	0.529123		9.31429e-05	0.552041		0.00010081	0.551839
M760T370_4	T370_4		5.00173e-05	0.531472		1.36905e-05	0.546979		0.000147901	0.550699		0.000269786	0.495806		1.19444e-05	0.535224		2.36905e-05	0.536612		1.8e-05	0.536666		1.16667e-05	0.531676		0.000137183	0.535859		1.46667e-05	0.541597		0.000487825	0.0106371		0.000732924	0.248282		3.01905e-05	0.528375		6.09524e-05	0.529123		1.96667e-05	0.552041		0.000544849	0.551839
M758T370_4	T370_4		2.9e-05	0.531472		2.10556e-05	0.556643		0.000178421	0.550699		1.05714e-05	0.540259		1.8e-05	0.535224		4.45079e-05	0.536612		9.89639e-05	0.536666		1e-05	0.531676		1.45238e-05	0.535859		2.06667e-05	0.541597		0.000123365	0.171535		0.000692778	0.550973		2.55556e-05	0.528375		1.94286e-05	0.529123		3.90476e-05	0.552041		3.28571e-05	0.551839
M759T370_4	T370_4		2.12698e-05	0.531472		1.02143e-05	0.546979		0.000162278	0.550699		4.10476e-05	0.540259		6.03377e-05	0.535224		2.2438e-05	0.536612		5.60649e-05	0.536666		0	0.531676		9.16667e-06	0.535859		3.75238e-05	0.541597		6.91587e-05	0.0709033		6.30079e-05	0.516912		2.81111e-05	0.528375		1.14286e-05	0.529123		3.66667e-05	0.552041		0.000102683	0.551839
M760T370_5	T370_5		2.59683e-05	0.531472		2.65238e-05	0.546979		8.30317e-05	0.550699		5.471e-05	0.540259		4.72222e-06	0.535224		5.67641e-05	0.536612		1.14848e-05	0.536666		8e-06	0.531676		3.96032e-05	0.535859		5.07619e-05	0.541597		2.65873e-05	0.156919		0.000111373	0.550973		1.07143e-05	0.528375		0	0.529123		1.54286e-05	0.564441		0.000560016	0.551839
M758T370_5	T370_5		2.04762e-05	0.531472		1.05556e-05	0.546979		0.000238587	0.550699		8.66667e-06	0.540259		3.26919e-05	0.535224		2.99784e-05	0.536612		1.48571e-05	0.536666		0	0.531676		4.92619e-05	0.535859		4.04286e-05	0.541597		8.36508e-05	0.357883		0.000221159	0.550973		3.39603e-05	0.528375		1.11111e-05	0.529123		1.57143e-05	0.552041		0.00024863	0.551839
M759T370_5	T370_5		5e-05	0.528903		3.65e-05	0.546979		0.000114939	0.550699		0.000309991	0.494644		5.71429e-06	0.535224		3.31349e-05	0.536612		3.60094e-05	0.536666		0	0.531676		0.000176828	0.535859		2.63333e-05	0.541597		0.000572254	0.0105784		0.000200825	0.394394		1.3e-05	0.528375		7.30952e-05	0.375269		4.13333e-05	0.552041		0.000393857	0.551839
M760T370_6	T370_6		4.16508e-05	0.531472		1.88254e-05	0.546979		0.000167548	0.550699		4.0404e-06	0.540259		2.293e-05	0.535224		7.41984e-05	0.536612		7.29149e-05	0.536666		1.70159e-05	0.531676		9.07381e-05	0.535859		0.000123381	0.541597		7.16349e-05	0.156395		3.25397e-05	0.550973		4.44444e-06	0.528375		2.85714e-06	0.529123		5.03333e-05	0.552041		0.000216722	0.551839
M758T370_6	T370_6		1.94286e-05	0.503602		2.65e-05	0.546979		5.71429e-06	0.550699		8.88889e-06	0.540259		2.25556e-05	0.535224		7.2425e-05	0.536612		2.11111e-05	0.536666		1.12698e-05	0.531676		0.000468	0.535859		7.9619e-05	0.541597		0.000212571	0.149721		0.000327257	0.495658		4e-06	0.528375		3.39286e-05	0.529123		0.000153905	0.552041		0.000282558	0.551839
M759T370_6	T370_6		1.2381e-05	0.506094		2.79632e-05	0.546979		1.31667e-05	0.550699		2.32576e-05	0.540259		1.11111e-05	0.535224		2.77143e-05	0.536612		3.2619e-05	0.536666		1.07143e-05	0.531676		9.46126e-05	0.535859		8e-06	0.541597		0.00021619	0.104667		5.63016e-05	0.550973		2.15e-05	0.528375		3.30952e-05	0.44602		2.26667e-05	0.552041		1.84048e-05	0.551839
M760T370_7	T370_7		5e-06	0.531472		0.000175263	0.546979		2.08333e-05	0.550699		7.34141e-05	0.540259		0.00010943	0.535224		2.66991e-05	0.538676		2.86753e-05	0.536666		0	0.531676		0.000350897	0.535859		2.46667e-05	0.545189		0.000170905	0.125249		0.000178368	0.359082		2.58571e-05	0.528375		2.31111e-05	0.529123		3.2e-05	0.552041		0.000447111	0.551839
M758T370_7	T370_7		3.54762e-05	0.531472		7.35459e-05	0.546979		1.15476e-05	0.550699		3.37229e-05	0.540259		2.78759e-05	0.535224		3.85808e-05	0.536612		2.37172e-05	0.536666		7.85714e-06	0.531676		0.000698198	0.535859		2.1e-05	0.541597		4.64921e-05	0.22582		0.000583797	0.353341		4.90476e-05	0.528375		2.2381e-05	0.529123		6.77143e-05	0.552041		0.000203516	0.551839
M759T370_7	T370_7		0	0.531472		9.07937e-06	0.546979		8.56667e-05	0.550699		5.89444e-05	0.540259		2.11111e-05	0.535224		1.1e-05	0.536612		2.5741e-05	0.536666		4.7619e-07	0.531676		5.33333e-05	0.536381		1.14286e-05	0.541597		9.17937e-05	0.506819		4.57302e-05	0.550973		2.90476e-05	0.528375		2.21429e-05	0.476245		3.66667e-05	0.552041		0.000153508	0.551839
M760T370_8	T370_8		1.07143e-05	0.419288		0	0.546979		8.88889e-06	0.550699		0.000124623	0.540259		1.7596e-05	0.535224		5.75635e-05	0.536612		1.62222e-05	0.536666		1e-05	0.531676		0.000122016	0.535859		2.13333e-05	0.541597		0.000106175	0.136179		0.000131317	0.550973		0	0.528375		4.22857e-05	0.460259		0.000338524	0.552041		4.7619e-07	0.551839
M758T370_8	T370_8		5.83333e-05	0.531472		1.9246e-05	0.546979		9.30952e-05	0.550699		4.85714e-06	0.540259		1.25e-05	0.535224		5.35714e-06	0.536612		2.68355e-05	0.536666		1.1746e-05	0.531676		0.000115397	0.535859		0.000159571	0.541597		0.000171413	0.0507025		0.000530817	0.317776		1.80556e-05	0.528375		2.34286e-05	0.529123		9.57143e-05	0.552041		0.000401349	0.551839
M759T370_8	T370_8		5.71429e-06	0.531472		2.07013e-05	0.546979		0.000119563	0.550699		1e-05	0.540259		6.20346e-05	0.535224		4.21032e-05	0.536612		2.17857e-05	0.536666		0	0.531676		0.00010554	0.535859		3.8381e-05	0.541597		7.42063e-05	0.368507		0.000452603	0.315014		1.23333e-05	0.528375		6.66667e-06	0.529123		1.37143e-05	0.552041		0.000514405	0.551839
M760T370_9	T370_9		1.2381e-05	0.531472		3.3746e-05	0.546979		2.05556e-05	0.550699		1.44949e-05	0.540259		5.80317e-05	0.535224		3.64221e-05	0.53675		9.27222e-05	0.536666		3.33333e-06	0.531676		0.000143714	0.535859		0.000926571	0.541597		0.000125889	0.199594		7.59048e-05	0.550973		1.66667e-05	0.528375		1.11111e-05	0.529123		3.8e-05	0.552041		0.000523683	0.551839
M758T370_9	T370_9		2.21429e-05	0.531472		1.83889e-05	0.546979		4.74365e-05	0.550699		4.11508e-05	0.466977		3.19444e-05	0.535224		1.94365e-05	0.536612		1.16667e-05	0.536666		4.79365e-05	0.531676		0.000103571	0.535859		1.88571e-05	0.541597		0.000143333	0.117444		0.000579859	0.466997		1.19048e-05	0.528375		3.28571e-05	0.529123		2.16667e-05	0.552041		0.000180119	0.551839
M759T370_9	T370_9		1.25e-05	0.531472		2.46198e-05	0.546979		4.78571e-05	0.550699		2.15808e-05	0.540259		1.58889e-05	0.535224		2.19798e-05	0.536612		2.62143e-05	0.536666		4.44444e-06	0.531676		0.000106421	0.535859		1.57143e-05	0.541597		3.8254e-05	0.0711728		9.0881e-05	0.550973		4e-06	0.528375		6.5e-06	0.510622		1.66667e-05	0.557785		0.000136198	0.551839
M812T371	T371		5.71429e-06	0.502231		3.41537e-05	0.546979		1.92727e-05	0.550699		7.4311e-05	0.528207		4.01984e-05	0.535224		2.87157e-05	0.536612		4.0404e-06	0.536666		6.77619e-05	0.531676		6.85714e-06	0.535859		0.00050719	0.541597		0.000170746	0.0233499		0	0.550973		2.38095e-05	0.528375		6.15714e-05	0.529123		6.74286e-05	0.552041		0.000257079	0.551839
M818T371	T371		0	0.531472		0.00038947	0.546979		2.33333e-05	0.550699		3.23889e-05	0.540259		0.000231577	0.441226		5.49127e-05	0.536612		1.58333e-05	0.543129		1.53016e-05	0.531676		0.000123484	0.535859		0	0.541597		1.51587e-05	0.344609		0.000219574	0.492591		5e-06	0.530165		6.9697e-06	0.529123		1e-05	0.552041		0.000137032	0.551839
M797T372	T372		0.00122744	0.0178815		0.000614612	0.287707		0.000374429	0.311182		2.85714e-06	0.540259		0.00205893	0.0969927		8.9599e-05	0.536612		8.82381e-05	0.536666		0.000136841	0.531676		9.0127e-05	0.535859		0.000640095	0.541597		0.000562127	0.00904618		1.15e-05	0.550973		0.000484619	0.235997		0.000167286	0.225648		0.000161048	0.552041		1.82143e-05	0.551839
M798T372	T372		0.000294246	0.138978		0.0012141	0.519363		0.000304667	0.40476		1.74444e-05	0.540259		0.000539582	0.163039		0.000101927	0.536612		6.0254e-05	0.536666		0.000335667	0.531676		8.90317e-05	0.535859		2.46667e-05	0.541597		0.000236667	0.0174648		3.81587e-05	0.550973		0.000112571	0.528375		0.000176619	0.310468		1.8e-05	0.552041		6.19048e-06	0.563085
M809T373	T373		2.5e-06	0.539913		7.77778e-06	0.546979		1.39286e-05	0.550699		4.24762e-05	0.540259		9.90678e-05	0.535224		2.50556e-05	0.536612		3.62381e-05	0.536666		2.89921e-05	0.531676		1.33333e-05	0.535859		6.84286e-05	0.541597		0	0.538161		0.000452222	0.550973		1.45238e-05	0.528375		4.12698e-05	0.529123		3.5381e-05	0.55424		1.07143e-05	0.587858
M831T373	T373		2.63889e-05	0.372549		0.000307503	0.541824		5.71429e-06	0.550699		2.22222e-06	0.540259		0.000698441	0.0736667		0.000113696	0.536612		4.22078e-05	0.536666		0.000196222	0.531676		4.44444e-06	0.535859		0.000136476	0.541597		4.93651e-05	0.242492		4.57778e-05	0.550973		7.65556e-05	0.528375		4.74762e-05	0.529123		8.3e-05	0.552041		0.000188389	0.551839
M835T373	T373		0.00123378	0.398159		0.000137974	0.546979		2.08254e-05	0.550699		2.50188e-05	0.425926		0.000788028	0.535224		9.26688e-05	0.536612		2.78333e-05	0.555428		0.000135643	0.531676		0.000191556	0.535859		0.0013211	0.541597		0.00122356	0.0418195		0	0.550973		1.5e-05	0.528375		0.000562635	0.446349		0.000479714	0.552041		0.000190779	0.551839
M725T374	T374		1.66667e-05	0.531472		2.94048e-05	0.546979		0.000185	0.550699		0.000252574	0.453353		2.64127e-05	0.535224		0.000101858	0.536612		0.000276256	0.536666		6.07143e-05	0.531676		1.95238e-05	0.535859		0.000315429	0.541597		6.29683e-05	0.304435		4.44444e-06	0.550973		5.71429e-06	0.528375		0.000123762	0.437538		6.50476e-05	0.552041		0.00113655	0.551839
M811T374	T374		0.000738921	0.0902599		0.000176422	0.517511		0.000108865	0.510218		3.70159e-05	0.540259		0.00124611	0.130454		0.000173371	0.536612		0.000272065	0.536666		1.80952e-05	0.531676		9.00794e-05	0.535859		7.4381e-05	0.541597		0.000475889	0.0108316		1e-05	0.550973		0.000130905	0.528375		1.8e-05	0.529123		0.000646238	0.552041		6.66667e-06	0.551839
M832T374	T374		1.8e-05	0.470401		0.000162506	0.42746		2.5e-06	0.550699		1.16667e-05	0.541893		0.0018416	0.0567832		0.000195528	0.536612		0.000164955	0.536666		0.000118365	0.531676		1.13333e-05	0.535859		4.4381e-05	0.541597		1e-05	0.343975		0.000118389	0.550973		2.15476e-05	0.528375		1.66667e-05	0.529123		1.56667e-05	0.552041		5.40476e-05	0.551839
M785T374_2	T374_2		4.04286e-05	0.531472		2.47547e-05	0.546979		9.6254e-05	0.550699		6.72222e-06	0.540259		7e-06	0.535224		5.3368e-05	0.536612		5.70036e-05	0.536666		1e-05	0.531676		5.30079e-05	0.535859		7.10476e-05	0.541597		6.66667e-06	0.52681		6.72092e-05	0.550973		5.7746e-05	0.528375		5.84921e-05	0.529123		0.00012781	0.552041		1.91667e-05	0.551839
M843T375	T375		0.000156429	0.205173		2.39444e-05	0.546979		0.000228833	0.550699		6.22504e-05	0.540259		2.60952e-05	0.535224		0.000749149	0.536612		9.43968e-05	0.536666		3.81429e-05	0.531676		0.000649373	0.535859		0.000110095	0.541597		2.46032e-05	0.507046		0.000420056	0.517979		9.18095e-05	0.528375		0.000207587	0.452488		4.4381e-05	0.552041		3.46053e-05	0.551839
M785T375_1	T375_1		0.000144683	0.262747		1.23016e-05	0.563204		0.000274619	0.5442		3.18658e-05	0.540259		2.8303e-05	0.535224		0.00018029	0.536612		4.93846e-05	0.536666		3.67619e-05	0.531676		5.45635e-05	0.535859		1.46667e-05	0.541597		0.000145114	0.0338626		8.83889e-05	0.550973		2.57143e-05	0.528375		8.35714e-05	0.354712		5.53333e-05	0.552041		4.54603e-05	0.551839
M785T375_2	T375_2		0.000179606	0.247327		1.03785e-05	0.546979		0.000631742	0.292958		2.59848e-05	0.540259		4.84048e-05	0.535224		1.60873e-05	0.536612		1.61753e-05	0.536666		0.000233294	0.531676		4.01429e-05	0.535859		3e-05	0.541597		7.60794e-05	0.196196		4.92619e-05	0.550973		6.66667e-05	0.528375		0.000375468	0.295741		3.2e-05	0.552041		0.000147595	0.551839
M785T375_3	T375_3		6.44444e-05	0.531472		5.69841e-05	0.546979		7.21378e-05	0.40476		2.5e-06	0.540259		1.38889e-05	0.535224		5.44084e-05	0.536612		2.57302e-05	0.536666		5.0619e-05	0.531676		1.55476e-05	0.535859		2.22857e-05	0.541597		4e-06	0.52681		4.00346e-05	0.550973		2.13889e-05	0.528375		0.000120698	0.529123		0	0.552041		2.51587e-05	0.551839
M785T375_4	T375_4		7.35029e-05	0.439318		9.0404e-06	0.547631		0.000187508	0.550699		1.28889e-05	0.540259		2.53911e-05	0.535224		3.60476e-05	0.536612		4.25079e-05	0.536666		4.93492e-05	0.531676		0.00020081	0.535859		2.4381e-05	0.541597		0.000258058	0.0829208		2.37143e-05	0.550973		1.33333e-05	0.528375		0.000200413	0.323171		0.000126762	0.552041		0.000194429	0.551839
M785T375_5	T375_5		0.000209556	0.235788		7.22222e-06	0.546979		0.000313325	0.292958		3.87424e-05	0.540259		8.48485e-06	0.535224		3.44387e-05	0.536612		1.71825e-05	0.536666		5.07937e-05	0.531676		8.16429e-05	0.535859		6.03333e-05	0.541597		0.00012381	0.0454632		9.41587e-05	0.550973		1.66667e-05	0.528375		7.10952e-05	0.390921		0.000357524	0.552041		0.000212492	0.551839
M515T376	T376		1.64286e-05	0.531472		0.000264522	0.425368		0.000294431	0.40476		2.88658e-05	0.546454		0.000783849	0.478226		0.000114351	0.536612		3.74603e-05	0.536666		1.16667e-05	0.531676		3.33333e-06	0.535859		5.41587e-05	0.541597		3.75397e-05	0.465579		6.39286e-05	0.550973		5.53571e-05	0.528375		1.37143e-05	0.529123		2.5e-05	0.552041		2.52381e-05	0.551839
M784T376	T376		0.000196413	0.232185		2.32133e-05	0.546979		0.000544627	0.40476		5.63636e-06	0.540259		5.28831e-05	0.535224		5.14444e-05	0.536612		6.34048e-05	0.536666		2.19048e-05	0.531676		0.000334	0.535859		2.83333e-05	0.541597		8.39683e-05	0.0590939		0.000106698	0.550973		0.000202159	0.528375		0.000169841	0.303292		0.000122667	0.552041		0.000467986	0.551839
M789T376	T376		2.63203e-05	0.531472		1.20238e-05	0.546979		3.84762e-05	0.550699		6.49351e-06	0.540259		6.72381e-05	0.535224		2.14444e-05	0.536612		6.33968e-05	0.536666		2.55556e-05	0.531676		5.30238e-05	0.535859		4.14286e-05	0.541597		1e-05	0.52681		1.90476e-05	0.550973		2.02143e-05	0.538437		0	0.529123		0.000111095	0.552041		0.000127024	0.551839
M847T376	T376		5e-06	0.531472		3.04048e-05	0.546979		2.49921e-05	0.550699		6.14084e-05	0.540259		9.13499e-05	0.433229		4.71587e-05	0.536612		1.89444e-05	0.536666		3.09048e-05	0.531676		8.69048e-06	0.539786		0.000397667	0.541597		1.86667e-05	0.275353		5.90794e-05	0.550973		2.5e-05	0.528375		1.24444e-05	0.529123		4.86667e-05	0.552041		0.000147508	0.551839
M848T376	T376		0	0.532129		8.10897e-05	0.546979		0.000189849	0.40476		1.51768e-05	0.540259		8.34928e-05	0.487695		2.45952e-05	0.536612		3.25e-05	0.536666		6.66667e-06	0.531676		4.88413e-05	0.535859		0.000306349	0.541597		0	0.52681		0.00040881	0.375034		0.000133063	0.528375		4e-06	0.529123		1.16667e-05	0.556019		0.000721603	0.314366
M785T376_1	T376_1		0.00026419	0.265432		1.29848e-05	0.546979		0.000120352	0.550699		1.81111e-05	0.540259		6.81818e-06	0.535224		0.000251237	0.536612		1.69293e-05	0.536666		9.99444e-05	0.531676		3.12302e-05	0.535859		5.44286e-05	0.541597		0.000117857	0.0463429		0.000125119	0.550973		0.000125048	0.528375		0.000106	0.325454		6.77143e-05	0.552041		2.47857e-05	0.551839
M786T376_1	T376_1		3.44286e-05	0.52597		8.7968e-05	0.546979		0.000182754	0.550699		5e-06	0.540259		1.82143e-05	0.535224		0.000141294	0.536612		5.71039e-05	0.536666		5.83333e-06	0.531676		8.21429e-06	0.535859		5.37143e-05	0.541597		7.25714e-05	0.365251		0.000419794	0.550973		8.88889e-06	0.528375		2.60952e-05	0.529123		0.00036554	0.552041		1.19048e-05	0.551839
M785T376_2	T376_2		0.000160778	0.16983		6.8557e-05	0.546979		0.000168468	0.473371		3.02381e-05	0.541893		6.42602e-05	0.535224		0.000320731	0.536612		7.11609e-05	0.536666		2.9881e-05	0.531676		0.000203357	0.535859		7.92381e-05	0.541597		0.000191603	0.0839936		7.96111e-05	0.550973		4.3e-05	0.528375		0.000200571	0.353706		5.81429e-05	0.552041		7.31061e-05	0.551839
M786T376_2	T376_2		0.000125746	0.531472		1.06667e-05	0.546979		1.66587e-05	0.550699		2.92063e-05	0.540259		3.87662e-05	0.535224		5.44481e-05	0.536612		4.68651e-05	0.536666		5.13016e-05	0.531676		1.84921e-05	0.535859		4.26667e-05	0.56828		0	0.527081		0	0.550973		0.000107484	0.528375		0.000461095	0.529123		0.000241857	0.552041		2.25794e-05	0.551839
M785T376_3	T376_3		0.000210651	0.34721		1.72222e-05	0.546979		0.000285159	0.40476		1.86688e-05	0.540259		4.69228e-05	0.535224		7.59903e-05	0.536612		4.96912e-05	0.536666		5.71429e-06	0.531676		2.51587e-05	0.535859		5.46667e-05	0.541597		1.07143e-05	0.156289		2.21667e-05	0.550973		1.24444e-05	0.528375		0.000329984	0.276221		0.000111905	0.552041		0.000141508	0.551839
M786T376_3	T376_3		2.2381e-05	0.531472		5.13506e-05	0.546979		0.00013154	0.550699		3.26284e-05	0.364388		2.36111e-05	0.535224		4.59206e-05	0.536612		4.58016e-05	0.536666		2.49603e-05	0.531676		2.15476e-05	0.535859		0.000305952	0.541597		0	0.502524		6.29762e-05	0.550973		2.12222e-05	0.528375		4e-06	0.529123		6.66667e-06	0.552041		4.58189e-05	0.551839
M532T377	T377		0	0.531472		1.51515e-05	0.546979		5.07937e-06	0.551129		7.71429e-06	0.540259		6.51912e-05	0.535224		6.65397e-05	0.536612		6.70159e-05	0.536666		4.6e-05	0.531676		7.85714e-06	0.535859		9.4381e-05	0.541597		1e-05	0.52681		3.61905e-05	0.550973		5.08254e-05	0.528375		1.77381e-05	0.529123		4.33333e-05	0.552041		2.9873e-05	0.552004
M751T377	T377		5.71429e-06	0.442486		2.9746e-05	0.546979		0	0.550699		1.37143e-05	0.483951		3.5246e-05	0.535224		5.69394e-05	0.536612		0.000224846	0.536666		0	0.531676		2.89286e-05	0.535859		0.000687286	0.541597		0.000155794	0.0330185		5e-06	0.550973		3.33333e-06	0.528375		0.00159976	0.123833		9.30476e-05	0.552041		6.61111e-05	0.551839
M752T377	T377		1.96032e-05	0.531472		0.000278024	0.546979		3.33333e-06	0.550699		1.95556e-05	0.540259		4.81313e-05	0.535224		9.47482e-05	0.536612		3.08095e-05	0.536666		5.18095e-05	0.531676		6.47619e-05	0.535859		0.000167857	0.541597		7.87143e-05	0.213607		4.59048e-05	0.550973		2.22222e-06	0.528375		1.4e-05	0.466563		1.46667e-05	0.552041		0.000715762	0.551839
M785T377	T377		0.00040373	0.0568075		4e-06	0.546979		0.00014769	0.550699		1.61111e-05	0.540259		1.09444e-05	0.535224		7.33506e-05	0.536612		8.65238e-05	0.536666		1.33333e-05	0.534153		0.00034254	0.474973		0.000368571	0.541597		0.000900206	0.00382141		0.000981532	0.114119		0.000493595	0.222326		0.00106895	0.0601708		0.00151005	0.505567		7.53889e-05	0.551839
M786T377	T377		9.2873e-05	0.531472		1.92222e-05	0.546979		1.07143e-05	0.550699		4.09444e-05	0.540259		2.00794e-05	0.535224		4.74632e-05	0.536612		3.76905e-05	0.536666		5.35714e-06	0.531676		6.51905e-05	0.535859		9e-06	0.541597		1.16667e-05	0.52681		7.07143e-05	0.550973		0	0.528375		3.18254e-05	0.529123		0.000349	0.552041		3.75397e-05	0.551839
M794T377	T377		0.000116524	0.439318		3.58276e-05	0.546979		0.000317254	0.550699		2.18759e-05	0.540259		1.97778e-05	0.535224		0.000248568	0.536612		5.48254e-05	0.536666		9.05238e-05	0.531676		0.00011023	0.535859		6.66667e-06	0.541597		6.55714e-05	0.0860169		0.000819193	0.550973		9.04762e-06	0.528375		1.90476e-05	0.529123		0	0.552041		0.00021459	0.551839
M807T377	T377		6.44921e-05	0.531472		1.6381e-05	0.546979		5.21825e-05	0.550699		2.5368e-05	0.540259		1.6746e-05	0.535224		2.16681e-05	0.536612		4.63268e-05	0.536666		2.3373e-05	0.531676		1.2381e-05	0.535859		1.83333e-05	0.541597		6.66667e-06	0.415635		3.80476e-05	0.550973		2e-05	0.528375		0.000148317	0.529123		0.000158	0.552041		7.18492e-05	0.551839
M808T377	T377		5.0381e-05	0.531472		3.72222e-05	0.563875		2.56349e-05	0.550699		2.84422e-05	0.540528		4.72222e-06	0.537091		0.000121338	0.536612		0.000116593	0.536666		1.7381e-05	0.531676		7.22063e-05	0.535859		5.76667e-05	0.541597		1.58333e-05	0.440844		6.40952e-05	0.550973		1.14286e-05	0.528375		9.81429e-05	0.518215		0.000237714	0.552041		2.20952e-05	0.551839
M823T377	T377		1e-05	0.531586		1.27381e-05	0.546979		1.33333e-05	0.550699		3.79427e-05	0.540259		1.18571e-05	0.535224		2.95404e-05	0.536612		2.0381e-05	0.536666		3.6619e-05	0.531676		6.32857e-05	0.535859		0.000104619	0.541597		4e-06	0.52681		1.8e-05	0.550973		5.30952e-05	0.528375		3.70476e-05	0.529123		2.8e-05	0.552041		3.60714e-05	0.551839
M889T377	T377		0.000136016	0.477795		7.47468e-05	0.466557		0.000292017	0.550699		0.000109105	0.537726		8.51036e-05	0.535224		0.00046733	0.536612		1.23586e-05	0.536666		2.47619e-05	0.531676		2.85714e-06	0.536381		3.13333e-05	0.541597		0	0.52681		0	0.550973		5.71429e-06	0.528375		4.55238e-05	0.529123		9.20952e-05	0.552041		1.08333e-05	0.551839
M784T377_4	T377_4		4.3873e-05	0.378017		1.12727e-05	0.546979		0.000173206	0.437142		2.20909e-05	0.540259		5.56472e-05	0.540553		1.6381e-05	0.536612		4.52561e-05	0.536666		3.33333e-06	0.531676		9.49683e-05	0.535859		8e-06	0.541597		9.29524e-05	0.139333		0.000137905	0.550973		8.01587e-05	0.528375		3.38095e-05	0.529123		0.000339476	0.552041		0.000488188	0.551839
M537T378	T378		0.000730151	0.0495728		9.44026e-05	0.546979		0.000277794	0.550699		5.65714e-05	0.221591		0.000125618	0.535224		1.33333e-05	0.536612		7.47251e-05	0.536666		9.04762e-06	0.531676		9.02381e-05	0.535859		2.8254e-05	0.541597		0.00107878	0.000539095		2.5381e-05	0.550973		2.8381e-05	0.528375		6.06032e-05	0.201183		0.000432952	0.552041		2.35e-05	0.551839
M824T378	T378		1.38889e-05	0.532559		3.24141e-05	0.546979		2.40476e-05	0.550699		0.00011031	0.540259		7.30354e-05	0.535224		7.06364e-05	0.536612		3.92381e-05	0.536666		3.27857e-05	0.531676		3.92857e-05	0.535859		8.72381e-05	0.541597		3.64921e-05	0.52681		1.06667e-05	0.550973		0.000102817	0.528375		4.14286e-05	0.529123		8.10476e-05	0.552529		4.02063e-05	0.551839
M833T378	T378		6.04286e-05	0.245782		0.000143144	0.546979		1.25e-05	0.550699		1.88571e-05	0.540259		0.000657779	0.107435		0.000128462	0.536612		0.000136728	0.536666		1.52698e-05	0.531676		2.60714e-05	0.535859		4.37143e-05	0.541597		0.000267556	0.0555438		1.6746e-05	0.550973		6.95159e-05	0.528375		8.99683e-05	0.529123		0.000280476	0.552041		6.5e-06	0.551839
M892T378	T378		6.46825e-05	0.531472		0.000325496	0.546979		9.33333e-06	0.550699		5.18932e-05	0.471643		0.000699125	0.123348		3.81515e-05	0.536612		7.35079e-05	0.536666		0.000155071	0.538272		0.000183413	0.535859		0.000253905	0.541597		0.000135714	0.171535		3.33333e-06	0.550973		0.000204206	0.528375		6.66667e-06	0.529123		9.40952e-05	0.552041		0.000169341	0.551839
M769T379	T379		1.96667e-05	0.380641		9.03016e-05	0.546979		1.34921e-05	0.550699		6.84603e-05	0.537726		1.77951e-05	0.549509		0.000134939	0.536612		3.50794e-05	0.536666		0.000213183	0.531676		2.10714e-05	0.535859		9.36667e-05	0.541597		3.61587e-05	0.0632983		0.000139651	0.550973		0.000173341	0.411111		0.000176968	0.280113		3.26667e-05	0.552041		7.1373e-05	0.551839
M791T379	T379		6.36508e-05	0.355193		0.00037275	0.38737		0	0.550699		1.25794e-05	0.540514		4.66061e-05	0.535224		8.44574e-05	0.536612		4.94618e-05	0.536666		0.000129365	0.531676		1.62143e-05	0.535859		0.000149238	0.541597		1.64286e-05	0.376582		6.9e-05	0.550973		0.000321667	0.349004		0.000379698	0.328072		1.21429e-05	0.552041		0.00042066	0.551839
M511T380	T380		3.53333e-05	0.502231		8.90411e-05	0.546979		5.42302e-05	0.550699		8.88889e-06	0.576833		1.13889e-05	0.535224		4.11349e-05	0.536612		3.49452e-05	0.536666		0.000105579	0.531676		2.64286e-05	0.535859		3.13333e-05	0.541597		0	0.50382		0	0.550973		1.07143e-05	0.528375		5.71429e-06	0.529123		3.94286e-05	0.552041		2.32937e-05	0.551839
M767T380	T380		0.000155127	0.19862		0.000207965	0.449984		0	0.550699		1.55556e-05	0.540259		2.33341e-05	0.535224		6.25173e-05	0.536612		5.97698e-05	0.536666		0.00181637	0.155567		0	0.535859		0.000144714	0.541597		3.96825e-05	0.0587042		7.15952e-05	0.550973		0.000316881	0.318748		0.00121713	0.169539		3.73333e-05	0.552041		0.00017404	0.551839
M768T380	T380		0.000192206	0.190853		0.000171853	0.457668		4.72222e-06	0.550699		2.42576e-05	0.527947		3.22857e-05	0.535224		0.000165079	0.536612		1.11667e-05	0.536666		0.0018154	0.159553		1.63333e-05	0.535859		0.000145429	0.541597		0.000312701	0.0262799		0.000214492	0.52024		0.000357349	0.331302		0.00111827	0.162877		2.13333e-05	0.552041		0.000160492	0.551839
M789T380	T380		3.12698e-05	0.531472		0.000427229	0.519363		7.01111e-05	0.550699		2.31587e-05	0.541893		0.000155125	0.535224		0.000107222	0.536612		0.000224631	0.536666		0.00225625	0.161109		5.48333e-05	0.535859		7.4381e-05	0.541597		0	0.52681		6.87381e-05	0.550973		4.44444e-06	0.528375		6.54921e-05	0.47194		0.00039119	0.552041		0.0001904	0.551839
M790T380	T380		4.15714e-05	0.531472		0.000286626	0.422875		1.62222e-05	0.550699		3.70556e-05	0.540259		9.88341e-05	0.535224		0.000106286	0.536612		0.000169273	0.536666		0.00223875	0.117469		9.75238e-05	0.535859		4.4381e-05	0.541597		8e-06	0.52681		0.000143304	0.550973		2.1746e-05	0.528375		5.55079e-05	0.439989		0.000354381	0.552041		0.000215048	0.551839
M805T380	T380		0	0.531472		1.32468e-05	0.546979		5.64603e-05	0.550699		4.0404e-06	0.540259		0.000676385	0.535224		2.17951e-05	0.536612		5.50476e-05	0.536666		5.71429e-06	0.531676		4.64048e-05	0.535859		4.81905e-05	0.541597		0	0.52681		0.000148635	0.550973		1.08571e-05	0.528375		2.57778e-05	0.529123		3.27619e-05	0.552041		9.31032e-05	0.551839
M819T380	T380		0.000816794	0.0557537		0.000804992	0.292132		0.000788384	0.193049		6.96306e-05	0.540259		0.000629088	0.0491757		0.000821763	0.434485		0.000356344	0.536666		0.000174857	0.531676		0.000493913	0.535859		0.000155714	0.541597		5.4127e-05	0.125249		3.82778e-05	0.550973		6.1114e-05	0.528375		0.000161262	0.328072		0.000193143	0.552041		6.20238e-05	0.551839
M820T380	T380		0.00106016	0.0474981		0.000774765	0.281155		0.0012426	0.1474		0.000156173	0.536694		0.000543544	0.0491757		0.00142058	0.191886		0.000430765	0.536666		0.000110238	0.531676		0.000641381	0.535859		0.000130095	0.541597		5.97619e-05	0.12457		4.0619e-05	0.550973		5.00238e-05	0.528375		0.000111333	0.313477		0.000118476	0.552041		7.63254e-05	0.551839
M533T381	T381		0.000967897	0.135284		0.000154354	0.386166		0.00117452	0.510218		2.36032e-05	0.39705		0.000736069	0.138905		6.28131e-05	0.536612		0.000179651	0.536666		1.4e-05	0.531676		0.00011869	0.535859		1.8e-05	0.541597		0.000457714	0.014376		1.01587e-05	0.550973		2.68254e-05	0.528375		6.17619e-05	0.353706		0.000361333	0.552041		2.44048e-05	0.551839
M641T381	T381		0	0.531472		3.46587e-05	0.546979		0	0.550699		4.55426e-05	0.540259		0.000298262	0.535224		6.62698e-05	0.536612		0.000102931	0.536666		0	0.531676		3.81587e-05	0.535859		1.16667e-05	0.541597		5.84127e-05	0.329784		3.02857e-05	0.550973		0.000207905	0.528375		1.82857e-05	0.53023		0.000306857	0.552041		1.15e-05	0.551839
M642T381	T381		8.57143e-05	0.486594		5.2475e-05	0.546979		7.39365e-05	0.550699		0.00058184	0.163195		0.000196865	0.535224		0.000102269	0.536612		0.000110851	0.541379		5.36508e-05	0.531676		0.000104762	0.535859		3.37143e-05	0.541597		0.000125063	0.0118753		4.71429e-05	0.550973		0.000125452	0.528375		4.19841e-05	0.529123		6.06667e-05	0.552041		5.98413e-05	0.551839
M727T381	T381		0	0.531472		0.000148384	0.546979		9.90253e-05	0.550699		5.06111e-05	0.540259		1.51602e-05	0.535224		3.40173e-05	0.536612		5.98687e-05	0.536666		1.03571e-05	0.531676		0.000312278	0.535859		0.000215778	0.541597		0	0.517475		2.54286e-05	0.550973		9.87778e-05	0.528375		2.4127e-05	0.529123		1e-05	0.552041		8.7373e-05	0.551839
M795T381	T381		0.000146619	0.43207		0.000320036	0.546979		7.85714e-06	0.550699		1.50794e-05	0.540259		4.321e-05	0.535224		2.79141e-05	0.536612		2.88889e-05	0.536666		5e-06	0.531676		0.00122953	0.317775		0.000649857	0.541597		0.000266525	0.141303		1.06667e-05	0.550973		0.000499421	0.501183		0.000512595	0.354712		0.000299857	0.552041		0.00150523	0.551839
M819T381	T381		0.000319762	0.226444		1.23016e-05	0.546979		1.56667e-05	0.550699		0.000894596	0.102964		1.05556e-05	0.535224		7.95931e-05	0.536612		0.00010215	0.536666		5.16667e-05	0.531676		0.00050727	0.535859		0.00067246	0.541597		0.00138363	0.00205687		3.21667e-05	0.550973		0.000204373	0.501984		0.00110125	0.0767447		0.000180333	0.552041		0.000172484	0.551839
M820T381	T381		0.000164016	0.307706		3.00159e-05	0.546979		1.64286e-05	0.550699		2.42698e-05	0.54251		2.73737e-05	0.535224		3.52143e-05	0.536612		3.15397e-05	0.536666		1.03571e-05	0.531676		0.000968346	0.535859		0.000661619	0.541597		0.000189238	0.0660113		0.000116302	0.550973		0.00020254	0.528375		0.000286556	0.325436		0.000152571	0.552041		6.55873e-05	0.551839
M821T381	T381		0.000231079	0.114212		0.00019074	0.546979		0.00065367	0.315927		5.11515e-05	0.508236		0.000674432	0.0653695		0.000139063	0.536612		0.00024595	0.536666		0.000220452	0.531676		0.00100346	0.535859		2.88095e-05	0.541597		1e-05	0.426024		9.72222e-06	0.550973		4.49048e-05	0.528375		3.33333e-06	0.465006		1.46667e-05	0.552041		0.000506987	0.551839
M835T381	T381		0.000108041	0.142502		6.12063e-05	0.546979		1.68889e-05	0.550699		1.75e-05	0.540259		0.00022761	0.394209		3.51768e-05	0.536612		0.000215287	0.536666		1.07143e-05	0.531676		0.00026946	0.535859		5.76667e-05	0.541597		3.07143e-05	0.326706		1.14286e-05	0.550973		0.00014369	0.528375		8e-06	0.529123		9.47143e-05	0.552041		3.91508e-05	0.551839
M538T382	T382		1.71429e-05	0.531472		0.000290437	0.546979		0.000232413	0.550699		0.000552049	0.540259		7.71429e-06	0.535224		0.000196132	0.536612		0.000242729	0.536666		5.00714e-05	0.531676		0.000125421	0.535859		0.000140048	0.541597		7.38889e-05	0.112934		1.15476e-05	0.550973		0.000119087	0.528375		6.61111e-05	0.457251		0.000212143	0.552041		0	0.551839
M539T382	T382		2.05714e-05	0.531472		0.000208113	0.546979		0.000227095	0.550699		0.000279916	0.202425		6.44596e-05	0.540031		0.00025148	0.536612		5.40346e-05	0.536666		2.96349e-05	0.531676		7.99048e-05	0.535859		4.6381e-05	0.541597		2.11429e-05	0.146976		6.94444e-06	0.550973		0.000180516	0.528375		0	0.529123		2.93333e-05	0.552041		1.56667e-05	0.551839
M560T382	T382		9.94444e-05	0.333257		1.61364e-05	0.546979		1.57143e-05	0.550699		0.000606803	0.382723		5.3e-05	0.535224		6.24827e-05	0.536612		4.37107e-05	0.536666		1.68571e-05	0.531676		0.000321946	0.535859		2e-05	0.541597		0.000415857	0.00889489		8e-06	0.550973		0.00033346	0.387142		5.41905e-05	0.34278		0.000179667	0.552041		2.32381e-05	0.551839
M596T382	T382		2.7873e-05	0.531472		0.00020219	0.546979		6.52381e-05	0.550699		0.000554854	0.0804549		1.13889e-05	0.535224		8.19618e-05	0.536612		3.20635e-05	0.536666		5.35397e-05	0.531676		0.000526295	0.535859		2.3e-05	0.541597		0.000342302	0.011962		2.51587e-05	0.550973		0.000139754	0.493337		2.5e-06	0.518215		7.16667e-05	0.552041		1.14935e-05	0.551839
M611T382	T382		0.000152905	0.378017		4.79452e-05	0.546979		4.98889e-05	0.550699		1.04545e-05	0.540473		3.9127e-05	0.535224		3.14286e-05	0.53675		0.000133508	0.536666		6.00635e-05	0.531676		0	0.535859		2.7381e-05	0.541597		0	0.369515		1.39286e-05	0.550973		9.10794e-05	0.528375		5.4381e-05	0.446112		0.000682048	0.552041		5.96429e-05	0.551839
M612T382	T382		0.00022681	0.261647		0.000177247	0.546979		0.000464056	0.350757		4.00758e-05	0.540259		0.00187455	0.1096		4.58045e-05	0.536612		2.42872e-05	0.545617		6.97619e-05	0.531676		9.04762e-06	0.535859		5.03333e-05	0.541597		0.000235127	0.0408333		0.000137262	0.550973		6.39683e-05	0.528375		0.000190952	0.295741		0.000241143	0.552041		2.50238e-05	0.551839
M793T382	T382		0.000165079	0.0902599		0.000223996	0.426999		0	0.550699		2.08975e-05	0.540259		3.29444e-05	0.535224		2.73016e-05	0.536612		4.35808e-05	0.536666		4.15238e-05	0.531676		3.34524e-05	0.535859		0.000265143	0.541597		0.00058654	0.00796743		2.8e-05	0.550973		0.000150016	0.349004		0.00134715	0.0928277		4.8381e-05	0.552041		8.19762e-05	0.551839
M794T382	T382		0.000315019	0.0714451		0.000349285	0.425368		2.22857e-05	0.550699		1.81818e-06	0.540259		2.62323e-05	0.535224		2.18016e-05	0.536612		2.78492e-05	0.536666		7.4873e-05	0.531676		6.6881e-05	0.535859		0.000669048	0.541597		0.00067927	0.00566625		2.65476e-05	0.550973		0.000371429	0.287951		0.0013664	0.10454		3.8381e-05	0.571935		0.000205787	0.551839
M805T382	T382		1.57143e-05	0.531472		5.40729e-05	0.546979		4.71667e-05	0.394026		2.79683e-05	0.540259		5.35714e-06	0.535224		1.46032e-05	0.536612		2.91667e-05	0.536666		7.5e-06	0.531676		8.13492e-05	0.535859		0.000183905	0.541597		0	0.52681		5.70635e-05	0.550973		1.2381e-05	0.528375		4.44444e-06	0.529123		5.71429e-06	0.552041		0.000887413	0.551839
M815T382	T382		1.14286e-05	0.411441		0.00043597	0.234857		0	0.550699		1.19444e-05	0.540259		1.90657e-05	0.535224		3.24343e-05	0.536612		1.79949e-05	0.536666		0.00115394	0.153751		2.5873e-05	0.535859		4.93333e-05	0.541597		1.16667e-05	0.397447		2.36508e-05	0.550973		1.90476e-05	0.528375		0.000114524	0.34278		0.000177429	0.552041		0.000180481	0.551839
M806T383	T383		1.08571e-05	0.531472		2.76111e-05	0.546979		0.000165532	0.5442		2.09444e-05	0.540259		9.44459e-05	0.535224		5.47705e-05	0.536612		7.37886e-05	0.536666		2.02698e-05	0.531676		1.08571e-05	0.535859		3.0381e-05	0.541597		0	0.52681		2.74603e-05	0.550973		2.1746e-05	0.528375		0	0.55694		5.53333e-05	0.552409		0.00011019	0.551839
M733T384	T384		2.44444e-05	0.378017		3.76587e-05	0.546979		1.96032e-05	0.550699		0.000328506	0.155728		5.19863e-05	0.535224		4.85873e-05	0.536612		8.85714e-06	0.536666		1e-05	0.531676		2.08333e-05	0.535859		0.000515143	0.541597		0.000711733	0.0108865		1.52381e-05	0.550973		8.03571e-05	0.528375		5.71429e-06	0.317889		4.27619e-05	0.552041		0.000148043	0.551839
M754T384	T384		3.14921e-05	0.531472		1.62222e-05	0.546979		4.10996e-05	0.550699		2.07778e-05	0.540259		3.16667e-05	0.535224		3.84997e-05	0.536612		3.9803e-05	0.536666		3.49048e-05	0.531676		6.26984e-05	0.535859		3.17143e-05	0.541597		0	0.52681		1.78889e-05	0.550973		4.12698e-05	0.528375		1.41587e-05	0.529123		3.6e-05	0.552041		4.61999e-05	0.551839
M755T384	T384		1.3e-05	0.531472		1.65794e-05	0.546979		2.27778e-05	0.550699		2.90238e-05	0.540259		3.71032e-05	0.535224		3.98131e-05	0.536612		2.45238e-05	0.536666		1.30159e-05	0.531676		8.43254e-05	0.535859		2.76667e-05	0.541597		0	0.523041		4.1254e-05	0.550973		3.46667e-05	0.528375		5.45238e-05	0.529123		2.47619e-05	0.552041		9.58571e-05	0.551839
M756T384	T384		1.07143e-05	0.531472		5.07937e-06	0.553754		3.27778e-05	0.550699		9.44444e-06	0.540259		4.91667e-05	0.535224		1.85743e-05	0.536612		3.21111e-05	0.536666		5e-06	0.531676		7.58095e-05	0.535859		1.16667e-05	0.541597		5e-06	0.52681		1.97619e-05	0.550973		3.61905e-05	0.528375		4.49524e-05	0.529123		0	0.552041		6.74444e-05	0.551839
M770T384	T384		2.85714e-06	0.531472		2.17778e-05	0.556582		1.5e-05	0.550699		1.68571e-05	0.540259		2.19697e-05	0.535224		1.67222e-05	0.536612		2.98268e-05	0.536666		5.83333e-06	0.531676		4.23016e-05	0.535859		0.000426524	0.541597		0	0.52681		0.000458357	0.550973		1.87143e-05	0.528375		8.57143e-06	0.529123		8e-06	0.552041		2.38333e-05	0.551839
M719T385	T385		0.0011188	0.0474981		6.33377e-05	0.546979		0.000228405	0.528444		1.63016e-05	0.443279		3.10952e-05	0.535224		8.14048e-05	0.536612		0.000149768	0.536666		0.000252325	0.531676		0.00142892	0.21024		0.000148762	0.541597		0.00108308	0.00603428		0.000630503	0.229873		0.00143386	0.0455282		0.000948667	0.123833		0.000136048	0.552041		0.00017823	0.551839
M720T385	T385		0.00120649	0.118427		1.38333e-05	0.546979		1.92857e-05	0.550699		0.000160755	0.190686		2.09524e-05	0.535224		0.000307618	0.536612		2.16667e-05	0.536666		6.42381e-05	0.531676		0.00184754	0.345563		0.000711016	0.541597		0.00121373	0.0143933		0.0018878	0.248282		0.00345437	0.091234		0.00154773	0.193788		5.98333e-05	0.552041		7.06667e-05	0.551839
M721T385	T385		5.71429e-06	0.569156		9.32713e-05	0.546979		2.42381e-05	0.550699		0.000358335	0.382723		3.38492e-05	0.535224		0.000236529	0.536612		4.18016e-05	0.536666		3.70952e-05	0.531676		1.86905e-05	0.535859		4.2381e-05	0.541597		0	0.329784		2.5e-06	0.550973		0.000132944	0.528375		2.80952e-05	0.533456		1.70476e-05	0.552041		5.06587e-05	0.551839
M732T385	T385		1.14286e-05	0.387921		1.90253e-05	0.546979		2.85714e-06	0.550699		0.000305104	0.133674		8.57727e-05	0.535224		2.06299e-05	0.536612		7.27273e-06	0.536666		6.85714e-06	0.531676		1.05e-05	0.535859		0.000117714	0.541597		0.000678556	0.0106729		1.14286e-05	0.550973		5.69365e-05	0.528375		1.8e-05	0.328072		7.20476e-05	0.552041		0.000104111	0.551839
M734T385	T385		5.71429e-06	0.378017		1.4246e-05	0.546979		1.35238e-05	0.550699		0.000164939	0.238196		4.89971e-05	0.535224		2.55e-05	0.536612		1.55476e-05	0.536666		0	0.531676		1.06667e-05	0.535859		0.000495381	0.541597		0.000276794	0.0135889		3.19048e-05	0.550973		1.25e-05	0.528375		0	0.325436		0.000269905	0.552041		0.000188063	0.551839
M735T385	T385		8.88889e-06	0.531472		1.41667e-05	0.546979		1.61905e-05	0.550699		4.54538e-05	0.534793		2.83261e-05	0.535224		2.86905e-05	0.536612		5.00729e-05	0.536666		2.03016e-05	0.531676		8.57143e-06	0.535859		1.14286e-05	0.541597		0.000174635	0.41526		0	0.550973		5.35714e-06	0.528375		1.66667e-05	0.529123		2.24444e-05	0.552041		1.14286e-05	0.551839
M741T385	T385		0.000340079	0.256557		2.48333e-05	0.546979		2.15e-05	0.550699		5.66667e-06	0.540259		1.15e-05	0.54708		6.86443e-05	0.536612		1.93651e-05	0.536666		0.000759262	0.385856		0.00195335	0.535859		0.000324667	0.541597		0	0.279629		0.000270452	0.455236		0.00165894	0.304062		0.000418683	0.325454		0	0.552041		0.000110254	0.551839
M743T385	T385		0	0.531472		5.88811e-05	0.546979		3.33333e-06	0.550699		0.001183	0.0402155		2.76111e-05	0.535224		0.000135437	0.536612		0.000445791	0.536666		4.0373e-05	0.531676		6.35714e-05	0.535859		4.36667e-05	0.541597		0.000710429	0.01236		3.1381e-05	0.550973		8.42554e-05	0.528375		0.000287937	0.221274		5.06667e-05	0.552041		3.34048e-05	0.558205
M744T385	T385		1.07143e-05	0.531472		1.73016e-05	0.546979		7.57381e-05	0.550699		0.000661797	0.124584		3.19264e-05	0.535224		8.52167e-05	0.536612		0.000360737	0.536666		0.000135373	0.531676		0.00015386	0.535859		3.42857e-05	0.541597		0.000253825	0.01236		5.69683e-05	0.550973		9.71984e-05	0.528375		0.000519103	0.161902		7.60952e-05	0.552041		9.21905e-05	0.553574
M765T385	T385		1.1746e-05	0.531472		4.0987e-05	0.552845		3.33333e-06	0.550699		0.000261448	0.200891		5.57172e-05	0.535224		2.72143e-05	0.536612		0.00050493	0.536666		0.000301852	0.222401		1.67143e-05	0.535859		4.16667e-05	0.541597		0	0.171035		3.16825e-05	0.550973		2.5e-06	0.528375		7.64286e-05	0.380811		0.000152333	0.552041		2.2381e-05	0.551839
M709T386	T386		4.44444e-06	0.542611		2.6342e-05	0.546979		2.94841e-05	0.550699		1.65238e-05	0.540259		2.17951e-05	0.543075		0.000208069	0.536612		3.13175e-05	0.536666		1.23016e-05	0.531676		1.82143e-05	0.535859		0	0.541597		0	0.52681		2.14286e-05	0.550973		2.57143e-05	0.528375		6.66667e-06	0.529123		3.08571e-05	0.552041		1.42857e-05	0.551839
M722T386	T386		6.62251e-05	0.498177		2.45794e-05	0.546979		2.87302e-05	0.550699		0.000170883	0.469522		1.65808e-05	0.535224		6.98528e-05	0.536612		0.000109318	0.536666		3.29365e-05	0.531676		0.000110357	0.535859		0.000149333	0.541597		8.53968e-05	0.0550316		4.7619e-05	0.550973		0.000157778	0.528375		4.64762e-05	0.529123		7.56667e-05	0.552041		1.2381e-05	0.551839
M770T386	T386		8.97302e-05	0.261981		0.000408682	0.425368		2.85714e-06	0.550699		7.07056e-05	0.540259		4.44444e-06	0.540553		5.77316e-05	0.536612		0.000246949	0.536666		0.00214309	0.117954		0	0.535859		0.000243571	0.541597		9.98889e-05	0.0309633		0.00020531	0.485953		8.04286e-05	0.39889		0.000499397	0.152104		4.57143e-05	0.552041		0.000293381	0.551839
M771T386	T386		0.000100635	0.237785		0.000974087	0.259371		1.45238e-05	0.550699		3.32857e-05	0.540259		2.80404e-05	0.535224		5.3272e-05	0.536612		0.00010431	0.536666		0.00258303	0.12215		8.57143e-06	0.535859		0.000271476	0.541597		0.000152413	0.0345823		0.000171136	0.475655		0.000433642	0.360677		0.000742857	0.162877		4.43333e-05	0.552041		0.000449064	0.486082
M791T386	T386		1.68254e-05	0.50451		0.000307511	0.292132		1.41667e-05	0.550699		0.00010697	0.540259		2.75418e-05	0.535224		3.56667e-05	0.536612		9.77785e-05	0.536666		0.00374923	0.0978855		3.77143e-05	0.535859		6.66667e-06	0.541597		8.88889e-06	0.52681		2.97222e-05	0.550973		1.25e-05	0.528375		8.17143e-05	0.34278		0.000283905	0.552041		0.000195056	0.551839
M792T386	T386		2.14286e-05	0.506094		0.00048201	0.287707		1.75e-05	0.550699		4.44466e-05	0.540259		6.30209e-05	0.535224		2.15253e-05	0.536612		9.84286e-05	0.536666		0.00351562	0.108434		4.65476e-05	0.535859		8e-06	0.541597		0	0.52681		2.35714e-05	0.550973		5.14935e-05	0.528375		8.59921e-05	0.366355		0.000447381	0.552041		0.000192698	0.551839
M837T386	T386		0	0.531472		4.77092e-05	0.546979		0.000176389	0.522682		0.000759509	0.100009		9.63615e-05	0.52145		0.000263941	0.536612		0.000207933	0.536666		0.000692976	0.531676		8.57143e-06	0.5439		6.97619e-05	0.541597		6.69048e-05	0.0427184		0.000222367	0.39662		8.27143e-05	0.528375		4.3881e-05	0.428802		0.00025	0.552041		4.65159e-05	0.551839
M838T386	T386		4.06349e-05	0.50451		3.78499e-05	0.546979		0.000364619	0.387047		0.000457078	0.183912		3.6842e-05	0.535224		0.000310102	0.536612		0.000558333	0.536666		0.000683595	0.531676		1e-05	0.535859		3.60476e-05	0.541597		5e-06	0.0894903		3.87937e-05	0.550973		2.3881e-05	0.528375		6.66667e-06	0.373194		0.000137048	0.552041		0.000109143	0.551839
M857T386	T386		1.95238e-05	0.531472		2.63333e-05	0.546979		0.000313413	0.394026		0.000265977	0.297609		2.92864e-05	0.510409		0.000130333	0.536612		0.000770793	0.536666		0.00138121	0.531676		5.95238e-05	0.535859		3.3e-05	0.541597		0	0.50044		0.000986071	0.326519		2.85714e-06	0.528375		2.16667e-05	0.529123		0.000517095	0.552041		0.000388579	0.551839
M858T386	T386		2.73016e-05	0.531472		2.47727e-05	0.546979		0.00034681	0.325102		0.000113351	0.328265		2.38326e-05	0.535224		0.000142759	0.536612		0.000445263	0.536666		0.0014899	0.531676		8.26667e-05	0.535859		1.46667e-05	0.541597		5e-06	0.483728		0.000433532	0.375034		0	0.528375		2.46667e-05	0.529123		0.000636905	0.552041		0.000408167	0.551839
M769T386_1	T386_1		6.66667e-06	0.531677		6.44444e-06	0.546979		4.91508e-05	0.550699		0	0.540259		6.05743e-05	0.535224		5.55159e-05	0.536612		4.88261e-05	0.536666		9.40635e-05	0.531676		1.52381e-05	0.535859		0.000187238	0.541597		0	0.531116		0.00024173	0.550973		0	0.528375		1.08571e-05	0.529123		3.8e-05	0.552041		7.09365e-05	0.551839
M769T386_2	T386_2		8.85159e-05	0.283123		0.000199152	0.43367		6.66667e-06	0.550699		2.55769e-05	0.540259		1.42222e-05	0.540553		5.01227e-05	0.536612		0.000343112	0.536666		0.00254257	0.126292		0	0.535859		0.000153238	0.541597		0.000158222	0.0320094		0.000121635	0.50632		0.000100079	0.399496		0.000674333	0.162877		2.46667e-05	0.552041		0.000129794	0.551839
M834T387	T387		6.00317e-05	0.531472		0.000563214	0.425368		0.000303797	0.361452		8.33701e-05	0.508236		0.000130924	0.535224		0.000593218	0.536612		0.000128382	0.536666		0.000480794	0.531676		3.2881e-05	0.535859		4.26667e-05	0.541597		3e-05	0.52681		3.54286e-05	0.550973		1.46667e-05	0.528375		5.71429e-06	0.532638		9.8e-05	0.552041		3.15556e-05	0.551839
M835T387	T387		7.85714e-06	0.531472		1.11111e-05	0.546979		0.000116778	0.510218		0.00096916	0.0526635		6.91371e-05	0.535224		0.000324851	0.536612		0.000279304	0.536666		0.00069427	0.531676		2.17381e-05	0.557908		0.000198	0.541597		0.000147825	0.0233264		0.000105159	0.489071		5.48095e-05	0.528375		5.23016e-05	0.418935		0.000256762	0.552041		9.27619e-05	0.551839
M836T387	T387		0	0.531472		1.15404e-05	0.546979		0.000190532	0.487691		0.00100635	0.0526635		3.07157e-05	0.535224		0.000249859	0.536612		0.000469024	0.536666		0.00056169	0.531676		1.28571e-05	0.54959		0.000131143	0.541597		0.000189778	0.0233499		0.000148587	0.466997		3.00476e-05	0.528375		6.99365e-05	0.401192		0.000190238	0.552041		0.000124024	0.551839
M873T387	T387		0.000165492	0.420752		5.60794e-05	0.546979		0.000364477	0.448159		0.000186077	0.234208		1.25714e-05	0.535224		0.000118986	0.536612		0.000897124	0.536666		0.00131897	0.531676		9.58492e-05	0.535859		8e-06	0.541597		0	0.52681		0.000404119	0.375034		5e-06	0.528375		1.57143e-05	0.529977		0.000370238	0.552041		6.85476e-05	0.551839
M735T388	T388		0.0010971	0.0568075		3.69632e-05	0.546979		1.33333e-05	0.550699		0.000144374	0.278158		2.59444e-05	0.535224		3.04798e-05	0.536612		1.76667e-05	0.536666		3.64921e-05	0.531676		0.000576778	0.269073		0.000392238	0.541597		0.0010957	0.00341963		8.91905e-05	0.517074		0.00055482	0.247296		0.000852429	0.0910377		9.71429e-05	0.552041		0.000240683	0.551839
M736T388	T388		0.000744889	0.0661495		4.98413e-05	0.546979		3.34286e-05	0.550699		0.000114908	0.282172		2.90476e-05	0.535224		4.08925e-05	0.536612		2.12222e-05	0.536666		6.60952e-05	0.531676		0.000774984	0.419633		0.00023054	0.541597		0.00135781	0.00397364		7.37698e-05	0.375034		0.000267897	0.286711		0.000539603	0.119649		5.4381e-05	0.552041		0.000185	0.551839
M737T388	T388		0.00139895	0.087338		8.99228e-05	0.546979		8.56984e-05	0.550699		0.000214631	0.169224		1.73571e-05	0.535224		6.37648e-05	0.536612		1.69365e-05	0.536666		3.90476e-05	0.531676		0.000716111	0.365119		4.88095e-05	0.541597		0.00114078	0.00595495		0.000161008	0.375034		0.000230698	0.332318		0.000666008	0.123833		9.44762e-05	0.552041		8.91667e-05	0.551839
M757T388	T388		0.00020281	0.217205		5.08759e-05	0.546979		5.88492e-05	0.550699		7.85418e-05	0.540259		8.48485e-06	0.549947		6.193e-05	0.536612		4.17143e-05	0.536666		0.000135048	0.531676		0.000572787	0.535859		6.88095e-05	0.541597		1.01587e-05	0.283893		0.000238484	0.495658		5.71429e-06	0.528375		0.00020554	0.281136		1.66667e-05	0.552041		6.44286e-05	0.551839
M758T388	T388		0.000338127	0.244005		1.88254e-05	0.546979		2.57857e-05	0.550699		3.35729e-05	0.540259		6.68528e-05	0.505359		0.000171468	0.536612		9.48124e-05	0.536666		5.92143e-05	0.531676		0.000216532	0.535859		0.000178524	0.541597		2.4873e-05	0.389445		1.07143e-05	0.550973		1.80159e-05	0.528375		3.06667e-05	0.529123		9.90476e-05	0.552041		1.40476e-05	0.551839
M780T388	T388		8.87143e-05	0.420302		3.21364e-05	0.546979		0.000646921	0.411626		9.25397e-05	0.441183		9.16667e-06	0.535224		0.000119595	0.536612		2.46349e-05	0.569636		0.00352648	0.332419		4.69048e-05	0.535859		1.82857e-05	0.541597		1e-05	0.52681		0.000169302	0.550973		1e-05	0.528375		3.60952e-05	0.428557		5.36667e-05	0.552041		0.000115071	0.551839
M795T388	T388		0.000365873	0.13735		0.000160998	0.546979		1.94444e-05	0.550699		4.18458e-05	0.540259		3.39711e-05	0.535224		4.16364e-05	0.536612		6.7956e-05	0.536666		0.00152246	0.288716		1.34921e-05	0.535859		0.000152159	0.541597		0.000719302	0.0136222		0.000719984	0.248282		0.000377381	0.254939		0.00113303	0.121118		5.71429e-06	0.552041		3.59524e-05	0.551839
M796T388	T388		0.000329238	0.156406		0.000145835	0.546979		2.85714e-06	0.550699		0.000109858	0.466977		4.0246e-05	0.535224		7.24769e-05	0.536612		0.000125318	0.536666		0.00168462	0.328509		6.04444e-05	0.535859		9.73016e-05	0.541597		0.000325937	0.0151487		0.000630016	0.248282		0.000474206	0.271964		0.00120629	0.119649		1.46667e-05	0.552041		2.75e-05	0.551839
M797T388	T388		0.000221952	0.0922009		0.000281216	0.534734		4.57143e-05	0.550699		2.45253e-05	0.540259		7.44683e-05	0.535224		4.14848e-05	0.536612		3.92561e-05	0.536666		0.00138125	0.332419		6.66667e-06	0.535859		4.64762e-05	0.541597		0.00020232	0.0189442		0.000697468	0.229873		0.00026119	0.222326		0.00137646	0.107214		0	0.552041		3.09841e-05	0.551839
M798T388	T388		0.000322717	0.378017		0.000146017	0.546979		3.07302e-05	0.550699		7.85094e-05	0.538563		9.95729e-05	0.535224		6.77309e-05	0.536612		5.31118e-05	0.536666		0.00148969	0.328509		2.33333e-05	0.535859		5.07619e-05	0.541597		0.00025473	0.0837132		0.000506478	0.526613		0.000136905	0.503682		0.000542175	0.316821		4.3381e-05	0.552041		2.60173e-05	0.551839
M817T388	T388		7.44603e-05	0.351476		0.000375407	0.519363		8.9619e-05	0.550699		7.85895e-05	0.527947		0.000225039	0.535224		2.70794e-05	0.536612		0.000120662	0.536666		0.00407171	0.0853331		0	0.535859		8e-06	0.541597		5.71429e-06	0.52681		0.0013501	0.248282		2.10714e-05	0.528375		0.000677373	0.234925		0.000558	0.552041		2.71429e-05	0.551839
M818T388	T388		0	0.400145		0.000444672	0.546979		1.22222e-05	0.550699		2.7899e-05	0.540259		0.000187699	0.535224		8.72222e-06	0.536612		0.000229913	0.536666		0.00366598	0.0875606		1.64683e-05	0.535859		1.3e-05	0.541597		0	0.52681		0.00116103	0.309391		5.37222e-05	0.528375		0.000502619	0.250086		0.000419143	0.552041		3.44841e-05	0.551839
M819T388	T388		0	0.528903		2.92821e-05	0.546979		1.3e-05	0.550699		0.000171063	0.515362		0.000155236	0.535224		0.000113859	0.536612		0.000140489	0.536666		0.00033027	0.531676		3.6619e-05	0.535859		7.40952e-05	0.541597		0.000174984	0.0781414		0.00013259	0.470993		5.29921e-05	0.528375		0.000185603	0.400119		7.68571e-05	0.552041		2.05952e-05	0.551839
M759T389	T389		1.47619e-05	0.548097		0.000117676	0.546979		1.10714e-05	0.550699		4.98932e-05	0.540259		0.000599906	0.123348		6.09603e-05	0.536612		0.000234424	0.536666		0.000148714	0.531676		6.9e-05	0.535859		5.73333e-05	0.541597		3.54762e-05	0.52681		0.000691913	0.375034		2.4746e-05	0.528375		3.37143e-05	0.529123		2.0381e-05	0.552041		8.08333e-05	0.551839
M746T390	T390		0.000149159	0.227156		1.45238e-05	0.546979		4.51429e-05	0.550699		0.000232416	0.200473		3.0803e-05	0.535224		0.000263178	0.536612		1.31667e-05	0.536666		8.82266e-05	0.531676		8.88095e-05	0.535859		2.8e-05	0.541597		0.000573635	0.0120982		0.000159111	0.375034		0.000518968	0.225968		0.000490246	0.225557		1.3e-05	0.553303		3.16522e-05	0.553574
M781T390	T390		0.00226889	0.0259939		0.00107658	0.191428		0.0024231	0.0398989		2.6381e-05	0.540259		0.0002603	0.139874		3.05736e-05	0.536612		0.00048826	0.536666		0.00357808	0.0875606		0.000122857	0.535859		1.37143e-05	0.541597		0.000876937	0.0174648		0.000336825	0.39662		0.00197584	0.0708412		0.000177444	0.281955		2.36667e-05	0.552041		7.55397e-05	0.551839
M782T390	T390		2.61429e-05	0.445963		0.000657464	0.264122		0.000361814	0.394026		0.00026193	0.208037		1.75794e-05	0.535224		0.000236331	0.536612		9.38514e-05	0.536666		0.000507992	0.531676		0.000352563	0.535859		0.000256857	0.541597		0	0.418334		8.33333e-06	0.550973		2.46825e-05	0.528375		1.42857e-05	0.529123		0.000475	0.552041		1.09127e-05	0.551839
M783T390	T390		2.41111e-05	0.531472		4.46032e-05	0.546979		7.85714e-06	0.550699		4.2e-05	0.471643		2.57316e-05	0.535224		3.10079e-05	0.536612		4.08911e-05	0.536666		7.47857e-05	0.531676		2.04762e-05	0.535859		6.46667e-05	0.541597		1.01587e-05	0.335506		1.7381e-05	0.550973		2.02222e-05	0.528375		0	0.529123		4.6e-05	0.552041		1.53571e-05	0.551839
M784T390	T390		9.73492e-05	0.531677		2.96681e-05	0.546979		9.16667e-06	0.550699		7.09567e-05	0.515362		2.30952e-05	0.535224		1.32576e-05	0.536612		7.4754e-05	0.538091		5.15397e-05	0.531676		0	0.535859		5.90952e-05	0.541597		2.30952e-05	0.488305		3.15873e-05	0.551606		6.80794e-05	0.528375		5.37143e-05	0.536244		7.34286e-05	0.552041		7.93651e-06	0.552004
M799T390	T390		8.13333e-05	0.48124		3.96032e-05	0.546979		3.13095e-05	0.550699		7.87302e-05	0.40267		3.64387e-05	0.535224		7.27395e-05	0.536612		0.000181595	0.536666		0.000172738	0.531676		6.0619e-05	0.535859		0.000623381	0.541597		0.000202365	0.0617794		1.16667e-05	0.550973		0.000570048	0.528375		0.000413389	0.22777		0	0.552041		0.00017169	0.551839
M800T390	T390		0.000122429	0.506094		5.97837e-05	0.546979		5e-06	0.550699		9.21825e-05	0.318622		6e-06	0.541523		2.46667e-05	0.536612		8.96746e-05	0.536666		0.000109667	0.531676		0.000116405	0.535859		0.000475667	0.541597		0.000222889	0.0850511		0.00023263	0.550973		0.000779724	0.528375		0.000183452	0.354712		8e-06	0.55424		0.000185222	0.551839
M821T390	T390		0.0013579	0.0330119		0.000262456	0.546979		0.000750476	0.540457		0.000154185	0.402121		7.01039e-05	0.535224		0	0.536612		3.83745e-05	0.536666		0.00269412	0.117469		0.0010857	0.365119		0.00143762	0.541597		0.00112635	0.00397364		0.00164285	0.248282		0.0018533	0.0841699		0.00113163	0.0717123		4.13333e-05	0.552041		9.40159e-05	0.551839
M822T390	T390		0.00231592	0.0309625		0.000270752	0.425368		0.000381444	0.550699		6.0325e-05	0.469522		7.88889e-05	0.535224		2.71667e-05	0.536612		5.79004e-05	0.536666		0.00353331	0.100985		0.000845365	0.470333		0.000187397	0.541597		0.00111889	0.005285		0.000811079	0.248282		0.00218327	0.0708412		0.0017981	0.0816077		3e-05	0.555394		6.74603e-05	0.551839
M745T390_1	T390_1		7.13095e-05	0.531472		3.71046e-05	0.546979		1.96364e-05	0.550699		0.000205591	0.441183		4.18182e-05	0.535224		4.93205e-05	0.536612		0.000151048	0.550501		0	0.531676		0.000491444	0.535859		0.000429603	0.541597		0.000217111	0.0424861		0.000100508	0.526613		0.000125484	0.528375		5.93968e-05	0.529123		0.000160683	0.552041		2.63492e-05	0.551839
M745T390_2	T390_2		2.01587e-05	0.37141		1.29545e-05	0.546979		4.41443e-05	0.550699		0.000241415	0.540259		1.05e-05	0.535224		0.000270315	0.536612		5.23268e-05	0.536666		0.000113603	0.531676		0.000297579	0.535859		2.0381e-05	0.541597		0.000502651	0.156395		0.00015254	0.41821		0.000194794	0.235538		0.00120107	0.193788		2.46667e-05	0.552041		6.13189e-05	0.551839
M763T391	T391		0	0.531472		1.6746e-05	0.546979		0.000102595	0.550699		1.60238e-05	0.540259		0.000198885	0.535224		3.67698e-05	0.536612		0.000270583	0.536666		0.000633048	0.531676		8.57143e-06	0.535859		0.000125476	0.541597		2.34286e-05	0.172008		2.90873e-05	0.550973		1.57143e-05	0.528375		8.52063e-05	0.529123		0.000274381	0.552041		1.15476e-05	0.551839
M764T391	T391		0	0.531472		6.1101e-05	0.546979		0.000116281	0.550699		3.30776e-05	0.540259		0.00050133	0.535224		0.000125177	0.536612		0.000571711	0.536666		0.000426	0.531676		1e-05	0.535859		8.18095e-05	0.541597		9.27619e-05	0.228218		0.00015481	0.550973		2.42063e-05	0.528375		4.57143e-05	0.529123		0.000169571	0.552041		1.23268e-05	0.551839
M765T391	T391		1.46667e-05	0.531472		8.30563e-05	0.546979		6.25714e-05	0.448159		2.44949e-05	0.540259		0.00029615	0.487695		3.66616e-05	0.536612		5.08175e-05	0.536666		6.40317e-05	0.531676		4e-06	0.535859		0.000177571	0.541597		5.71429e-06	0.436392		3.91111e-05	0.550973		1.4e-05	0.528375		1.71429e-05	0.529123		0.000106048	0.552041		2.99048e-05	0.551839
M760T391_1	T391_1		1.33333e-05	0.531472		0.000133027	0.546979		4.73413e-05	0.550699		9.55108e-05	0.540259		5.94091e-05	0.489514		2.51111e-05	0.536612		2.85e-05	0.536666		7.1254e-05	0.531676		5.80952e-05	0.535859		4.80476e-05	0.541597		2e-05	0.41373		4.18095e-05	0.550973		1.7381e-05	0.528375		0	0.529841		0.000105143	0.552041		4.82143e-05	0.551839
M761T391_1	T391_1		1.16667e-05	0.531472		4.90794e-05	0.546979		1.38889e-05	0.550699		7.85714e-06	0.537726		5.08102e-05	0.535224		5.08896e-05	0.536612		0.000417657	0.536666		0.000205984	0.531676		1.06667e-05	0.535859		1.8e-05	0.541597		4.22063e-05	0.244741		2.26508e-05	0.550973		0	0.528375		1.96364e-05	0.529123		0.000108905	0.552041		2.78492e-05	0.551839
M762T391_1	T391_1		4.40476e-05	0.248742		0.00011516	0.546979		2.92857e-05	0.550699		3.69553e-05	0.540259		2.93175e-05	0.535224		8.76746e-05	0.536612		6.35916e-05	0.536666		0.000161587	0.531676		5e-06	0.536725		7e-05	0.541597		0.000295556	0.0280601		0	0.550973		1.78571e-05	0.528375		2.15476e-05	0.529841		0.000192667	0.552041		1.03571e-05	0.551839
M761T391_10	T391_10		0.000414151	0.31136		2.25e-05	0.546979		3.00397e-05	0.550699		2.29286e-05	0.540259		0.000555745	0.119389		4.33745e-05	0.536612		0.000134278	0.536666		0.000184746	0.531676		0.000261587	0.535859		3.98095e-05	0.541597		0.00024073	0.0487083		1.07143e-05	0.550973		2.68889e-05	0.528375		1.66667e-05	0.529123		0.000557667	0.552041		5.83333e-05	0.551839
M761T391_11	T391_11		2.71429e-05	0.476706		2.5e-06	0.546979		3.53968e-05	0.550699		4.27698e-05	0.540259		9.62857e-05	0.38064		6.23665e-05	0.536612		0.000518063	0.536666		5.53175e-05	0.531676		9.09921e-05	0.535859		4.20952e-05	0.55644		3.34921e-05	0.212708		2.68571e-05	0.550973		8.57143e-06	0.528375		6.18889e-05	0.529841		3.6e-05	0.552041		9.52381e-06	0.551839
M761T391_12	T391_12		8.88889e-06	0.531472		5.33333e-06	0.546979		1.04365e-05	0.550699		1.39394e-05	0.540259		1.18016e-05	0.535224		4.19841e-05	0.536612		3.45714e-05	0.536666		4.87619e-05	0.531676		7.85714e-06	0.535859		2.08571e-05	0.541597		4.44444e-06	0.32967		0.000109159	0.550973		5.71429e-06	0.528375		1.01905e-05	0.529841		2.6e-05	0.552041		2.9881e-05	0.551839
M761T391_13	T391_13		0	0.531677		2.4381e-05	0.546979		1.14286e-05	0.550699		2.8594e-05	0.495806		2.06991e-05	0.535224		5.89062e-05	0.536612		0.000316696	0.536666		9.42778e-05	0.531676		5.2381e-05	0.535859		4.57143e-05	0.541597		4.44444e-06	0.492268		1.63333e-05	0.550973		4.31111e-05	0.528375		1.13333e-05	0.529123		5.4e-05	0.552041		4.12302e-05	0.551839
M760T391_2	T391_2		2.17143e-05	0.531472		0.000239648	0.546979		0.000222429	0.550699		2.87857e-05	0.540259		9.97172e-05	0.436195		5.59048e-05	0.536612		0.000257711	0.536666		0.000217444	0.531676		5.29762e-05	0.54005		0.000150762	0.541597		0	0.369515		1.55556e-05	0.550973		2.85714e-06	0.528375		2.7381e-05	0.529123		0.000148333	0.552041		0.000102746	0.551839
M761T391_2	T391_2		1.42857e-05	0.531472		2.09697e-05	0.546979		4.04762e-05	0.550699		1.51587e-05	0.540259		0.000617379	0.52145		4.75974e-05	0.536612		0.000210559	0.536666		0.000622222	0.531676		0	0.535859		3.68095e-05	0.541597		5.71429e-06	0.494119		0.000191175	0.550973		1.40476e-05	0.542864		5.71429e-06	0.529123		0.000210333	0.552041		2.84444e-05	0.551839
M762T391_2	T391_2		1.14286e-05	0.531472		5.00159e-05	0.546979		8e-06	0.550699		3.40087e-05	0.540259		3.32937e-05	0.535224		5.82302e-05	0.536612		8.02266e-05	0.536666		0.000302413	0.531676		1.5e-05	0.535859		0	0.541597		9.44444e-06	0.295639		1.07143e-05	0.550973		1e-05	0.528375		4e-06	0.532581		0.000117714	0.552041		5.83333e-06	0.551839
M760T391_3	T391_3		0	0.531472		1.83506e-05	0.546979		1e-05	0.550699		2.11616e-05	0.540259		2.13333e-05	0.535224		2.48254e-05	0.536612		0.00012567	0.536666		0.000349722	0.531676		5.34762e-05	0.535859		0.000126952	0.541597		0	0.428633		0.000255841	0.550973		1e-05	0.528375		0.000196048	0.529123		0.00023581	0.552041		2.54444e-05	0.551839
M761T391_3	T391_3		1.40476e-05	0.531472		0.000182006	0.546979		0.000360527	0.429027		4.2e-05	0.540259		0.000576845	0.350219		0.000111425	0.536612		0.000581179	0.536666		0.000422444	0.531676		8.21429e-06	0.535859		8.95714e-05	0.541597		2e-05	0.497722		8.47937e-05	0.550973		1.33333e-05	0.528375		5.41905e-05	0.529123		0.00013481	0.552041		2.87302e-05	0.551839
M762T391_3	T391_3		4.44444e-06	0.531472		2.1e-05	0.546979		3.37698e-05	0.550699		4.05794e-05	0.540473		3.3246e-05	0.543443		5.88514e-05	0.536612		0.0003059	0.536666		5.44286e-05	0.531676		1.90476e-05	0.535859		4.64286e-05	0.541597		1.2381e-05	0.52681		0	0.550973		3.33333e-06	0.528375		4.55556e-05	0.529123		0.000114	0.552041		6.59091e-05	0.551839
M760T391_4	T391_4		1.11111e-05	0.52597		8.5404e-06	0.546979		4e-06	0.550699		3.22951e-05	0.540259		0.000107504	0.535224		5.89206e-05	0.536612		7.66768e-05	0.536666		1.5e-05	0.531676		5.59524e-05	0.535859		8.87143e-05	0.541597		1.5e-05	0.292738		2.7873e-05	0.550973		6.66667e-06	0.528375		5e-06	0.529123		8.17619e-05	0.552041		2.51364e-05	0.551839
M761T391_4	T391_4		1.37143e-05	0.531472		2.25556e-05	0.546979		2.59048e-05	0.550699		4.28586e-05	0.540259		1.85895e-05	0.535224		7.02992e-05	0.536612		4.73016e-05	0.536666		1.44444e-05	0.531676		6.66667e-06	0.535859		2.13333e-05	0.541597		5e-06	0.52681		1.03571e-05	0.553421		3.33333e-06	0.528375		5e-06	0.529123		8e-06	0.552041		1.40476e-05	0.561431
M762T391_4	T391_4		4.44444e-06	0.52597		9.54026e-05	0.546979		5.65952e-05	0.540457		2.96032e-05	0.540259		0.000211143	0.535224		8.33579e-05	0.536612		0.000370636	0.536666		0.000448317	0.531676		2.7381e-05	0.535859		3.8e-05	0.541597		6.9873e-05	0.174477		4.31746e-05	0.550973		5.77619e-05	0.528375		8.68571e-05	0.529123		0.000269143	0.552041		7.5e-06	0.551839
M760T391_5	T391_5		0.000126556	0.531472		6.32879e-05	0.546979		9.0254e-05	0.550699		3.48232e-05	0.540259		1.96032e-05	0.535224		4.58052e-05	0.536612		0.000124129	0.536666		0.000210833	0.531676		4.78333e-05	0.535859		9.3e-05	0.541597		0.000163206	0.22334		0.000111452	0.550973		8.50476e-05	0.528375		0	0.529123		0.000409857	0.552041		2.23333e-05	0.551839
M761T391_5	T391_5		2.85714e-06	0.531472		2.24444e-05	0.546979		4.29206e-05	0.550699		2.12222e-05	0.540259		0.000163948	0.535224		7.76426e-05	0.536612		0.000279241	0.536666		0.000510603	0.531676		5.55317e-05	0.535859		3.3381e-05	0.541597		0.000139429	0.165269		4.84762e-05	0.550973		1.06667e-05	0.528375		0.000154762	0.529123		0.000265238	0.552041		6.19048e-06	0.551839
M762T391_5	T391_5		1.77778e-05	0.506094		2.93189e-05	0.546979		7.30238e-05	0.550699		1.28571e-05	0.540259		1.69697e-05	0.535224		0.0001804	0.536612		5.22411e-05	0.536666		2.19683e-05	0.531676		0.000115675	0.535859		0.000383667	0.541597		0	0.52681		1.53571e-05	0.550973		6.04603e-05	0.528375		2.84921e-05	0.529123		0.000175476	0.552041		1.13492e-05	0.551839
M760T391_6	T391_6		0	0.531472		3.47879e-05	0.546979		2.5e-06	0.550699		2.4e-05	0.540259		0.000131662	0.510409		1.23737e-05	0.536612		0.000122704	0.536666		0.000303897	0.531676		1.23016e-05	0.536381		4e-06	0.541597		0	0.427753		9.89697e-05	0.550973		4.44444e-06	0.528375		3.3e-05	0.529123		0.000736286	0.552041		1.13889e-05	0.553574
M761T391_6	T391_6		2.64286e-05	0.36565		1.79444e-05	0.546979		0.000229944	0.550699		9.80159e-06	0.540259		0.000189585	0.535224		0.000152994	0.536612		0.000585336	0.536666		0.000102698	0.531676		1.14286e-05	0.535859		3.60952e-05	0.541597		0	0.241772		2.5e-06	0.550973		1.06667e-05	0.528857		0	0.529123		0.000218	0.552041		3.49048e-05	0.551839
M762T391_6	T391_6		2.37302e-05	0.531472		4.24452e-05	0.546979		0.000179032	0.548024		1.64683e-05	0.540259		4.28182e-05	0.535224		7.27937e-05	0.536612		4.37222e-05	0.536666		9.63983e-05	0.531676		5.51111e-05	0.535859		0.000429095	0.541597		0	0.52681		6.64286e-05	0.550973		3.57143e-05	0.528375		2.13333e-05	0.529123		0.000262429	0.552041		2.41587e-05	0.551839
M761T391_7	T391_7		5.71429e-06	0.531472		0.000141258	0.546979		1.53016e-05	0.550699		1.58975e-05	0.540259		5.02436e-05	0.535224		1.37778e-05	0.536612		0.00123341	0.536666		5e-06	0.531676		1.51111e-05	0.535859		4.97143e-05	0.541597		1.7381e-05	0.52681		3.2619e-05	0.550973		9.52381e-06	0.528375		0.000236222	0.505009		0.000143333	0.552041		1.08333e-05	0.551839
M762T391_7	T391_7		3.11032e-05	0.506094		0.000134311	0.537012		0.00115197	0.315927		4.44603e-05	0.391774		2.39603e-05	0.535224		0.000121335	0.536612		0.00117193	0.536666		0.000308286	0.531676		1.01905e-05	0.535859		0.000173476	0.541597		0	0.52681		4.99762e-05	0.550973		1.58571e-05	0.528375		4.50476e-05	0.460166		4e-05	0.552041		5.15873e-05	0.551839
M761T391_8	T391_8		0.000161762	0.531472		6.63672e-05	0.546979		6.15714e-05	0.550699		8.12857e-05	0.540259		9.50426e-05	0.535224		7.79466e-05	0.536612		0.000245446	0.536666		6.75714e-05	0.531676		0	0.535859		0	0.541597		0	0.52681		1.11111e-05	0.550973		2.44286e-05	0.528375		5.71429e-06	0.529123		0.000675095	0.552041		9.71429e-06	0.551839
M762T391_8	T391_8		0	0.531677		3.48889e-05	0.546979		3e-05	0.550699		8.63636e-06	0.519783		4.93254e-05	0.535224		3.62727e-05	0.536612		0.000852766	0.536666		0.000150079	0.531676		1.36111e-05	0.535859		0.000192429	0.541597		0	0.299603		4.76429e-05	0.550973		9.71429e-06	0.528375		0.00016881	0.529123		9.73333e-05	0.552041		2.91587e-05	0.551839
M761T391_9	T391_9		3.84127e-05	0.357839		1.26111e-05	0.546979		0.00024746	0.550699		1.43333e-05	0.540259		4.14697e-05	0.535224		2.77698e-05	0.536612		0.000203286	0.536666		0.000440968	0.531676		0.000169349	0.535859		1.66667e-05	0.541597		3.5e-05	0.172751		1.08571e-05	0.550973		0	0.528375		0	0.529123		0.000744048	0.552041		0.00010369	0.551839
M772T393	T393		0.00016581	0.355193		4.05115e-05	0.546979		4.03968e-05	0.540457		2.73434e-05	0.540259		5.22006e-05	0.535224		0.000131488	0.536612		6.79841e-05	0.536666		1.46667e-05	0.531676		0.000451016	0.535859		1.96667e-05	0.55249		0.000122921	0.0711728		0.000796	0.322368		0.00112941	0.193974		1.95238e-05	0.487411		1.14286e-05	0.552041		0.000525167	0.551839
M810T393	T393		0	0.531472		6.5e-06	0.546979		3.24603e-05	0.550699		8.54004e-05	0.40267		4.61349e-05	0.535224		7.47951e-05	0.536612		3.43333e-05	0.536666		9.52381e-06	0.531676		5.31457e-05	0.535859		0.000291159	0.541597		4.6381e-05	0.156395		4.5381e-05	0.550973		1.07143e-05	0.528375		2.30952e-05	0.529123		4.1e-05	0.552041		5.56349e-05	0.551839
M849T393	T393		0.000273857	0.244527		5.82648e-05	0.546979		0.000227452	0.464554		2.26616e-05	0.540259		0.000111978	0.535224		3.55909e-05	0.536612		0.000123499	0.536666		7.75238e-05	0.531676		0.000177381	0.535859		2.26667e-05	0.541597		0.000499587	0.0174648		9.50238e-05	0.550973		0.000391659	0.39889		0.000136397	0.320185		0.000341048	0.552041		0.000162468	0.551839
M850T393	T393		0.000113571	0.261208		9.50022e-05	0.546979		0.000106873	0.527431		5.43203e-05	0.540259		6.61349e-05	0.535224		3.7184e-05	0.536612		7.77778e-06	0.536666		2.68571e-05	0.531676		4.36667e-05	0.535859		3.75238e-05	0.541597		0.000141127	0.0289179		3.61905e-05	0.550973		3.75397e-05	0.528375		5.94921e-05	0.328072		5.90476e-05	0.552041		1.85714e-05	0.551839
M811T393_1	T393_1		5.71429e-06	0.531472		3.65491e-05	0.546979		0.000124881	0.487691		4.21919e-05	0.333838		3.82698e-05	0.535224		3.75159e-05	0.536612		0.000106504	0.536666		1.42857e-05	0.531676		3.78571e-05	0.535859		0.000106476	0.541597		3.18095e-05	0.364414		7.01429e-05	0.550973		3.24206e-05	0.528375		4e-06	0.529123		8.53333e-05	0.552041		0.000433111	0.551839
M812T393_1	T393_1		8e-06	0.531472		3.05159e-05	0.546979		3.47143e-05	0.550699		5.79856e-05	0.492326		3.60188e-05	0.535224		1.86032e-05	0.536612		0.000135651	0.536666		0	0.531676		9.03968e-05	0.535859		1.37143e-05	0.541597		1.24444e-05	0.52681		2.16667e-05	0.550973		5.71429e-06	0.528375		1e-05	0.529123		9.63333e-05	0.552041		0.000133025	0.551839
M811T393_2	T393_2		0	0.53473		3.61667e-05	0.546979		4.5e-05	0.550699		0.000100685	0.453353		5.33333e-06	0.535224		9.81818e-06	0.536612		0.000319735	0.536666		8.86429e-05	0.531676		1.25e-05	0.535859		0.000189476	0.541597		2.97619e-05	0.34681		0	0.550973		1.16667e-05	0.528375		7.94286e-05	0.529123		3.80952e-05	0.552041		0.000312143	0.551839
M812T393_2	T393_2		0	0.531472		1.85253e-05	0.546979		3.33333e-06	0.550699		3.16905e-05	0.540528		1.3746e-05	0.535224		6.0619e-05	0.536612		1.7096e-05	0.536666		1.2381e-05	0.531676		9.19841e-05	0.535859		5.9381e-05	0.541597		4.58571e-05	0.526869		9.89048e-05	0.550973		8.80794e-05	0.528375		8.21429e-06	0.529123		2.96667e-05	0.552041		1.5746e-05	0.551839
M811T393_3	T393_3		0	0.531472		2.35714e-05	0.546979		4.34444e-05	0.550699		5.45455e-06	0.540259		1.54444e-05	0.535224		4.44444e-06	0.536612		6.81818e-06	0.536666		0.000142667	0.531676		7.82937e-05	0.535859		6e-05	0.541597		5.71429e-06	0.52681		2.5e-06	0.550973		4.79683e-05	0.528375		0	0.529793		0.000188048	0.552041		0.000335944	0.551839
M812T393_3	T393_3		3.33333e-06	0.533819		5e-06	0.546979		7.16631e-05	0.550699		8.67532e-06	0.540528		2.05556e-05	0.535224		1.70159e-05	0.536612		3.96587e-05	0.536666		3.33333e-06	0.531676		2.35e-05	0.535859		6.80476e-05	0.541597		8.88889e-06	0.52681		1.13333e-05	0.550973		1.18254e-05	0.528375		1.32143e-05	0.529603		0.000164667	0.552041		3.22222e-05	0.551839
M811T393_4	T393_4		0	0.531586		2.57879e-05	0.546979		3.33333e-06	0.550699		2.95794e-05	0.540259		2.31587e-05	0.535224		2.4881e-05	0.536612		3.18038e-05	0.536666		0.000611302	0.531676		2.87619e-05	0.538502		2.66667e-05	0.541597		2.62698e-05	0.52479		1e-05	0.550973		2.81587e-05	0.528375		0	0.529123		0.000186333	0.552041		1.9873e-05	0.551839
M184T394	T394		0	0.531677		7.5e-06	0.546979		7.5e-06	0.550699		6.62626e-06	0.540259		4e-06	0.535224		4.81508e-05	0.536612		3.60159e-05	0.536666		5.71429e-06	0.531676		3.4e-05	0.535859		5.6873e-05	0.541597		0	0.52681		5.46349e-05	0.550973		7.0373e-05	0.528375		6.66667e-06	0.529123		1.83333e-05	0.552041		1.04365e-05	0.551839
M771T394	T394		0.000302683	0.187082		2.19683e-05	0.546979		0.000345365	0.550699		5.87864e-05	0.349283		7.57937e-06	0.535224		0.000413022	0.536612		0.000124853	0.536666		4.42063e-05	0.531676		0.000127635	0.535859		6.66667e-06	0.541597		0.000263317	0.0235271		0.000126675	0.432336		0.000924635	0.147562		0.000667103	0.162877		1.33333e-05	0.552041		6.13968e-05	0.551839
M813T394	T394		0	0.531586		5.78759e-05	0.546979		9.86825e-05	0.550699		0.000132593	0.425926		2.13333e-05	0.535224		1.78571e-05	0.536612		0.000480128	0.536666		5.92857e-05	0.531676		2.73333e-05	0.535859		0.000102587	0.541597		0.000115143	0.375981		0	0.550973		1.22222e-05	0.528375		4.18889e-05	0.529123		7.4381e-05	0.552041		0.000214579	0.551839
[truncated: 881 more rows]
